# Supplementary material for: Hong Kong orchids on the EDGE: a phylogenetic framework for conservation planning, trade mitigation and population rescue
Source: Front Plant Sci. 2026 Apr 28;17:1801915. doi: 10.3389/fpls.2026.1801915 (PMC13161184; doi:10.3389/fpls.2026.1801915)
Supplement: Supplementary file 1 [file Table1.xlsx]

## Sheet: Sample RL trait sequence status
	Species	Endemic		Red List Status			Habit (Chen et al., 2009; Barretto et al., 2011; Gale et al., 2014)		Habitat (Chen et al., 2009; Barretto et al., 2011; Gale et al., 2014; Hong Kong Herbarium, 2021 and Hu, 2022)					Mating system (Nilsson, 1992; Sun, 1997; Barretto et al., 2011; Tang et al., 2014; Hu et al., 2017; Liu et al., 2020; Zhou et al., 2021 and Hu, 2022)		Trade (Liu et al., 2014; Teoh, 2016; Hinsley et al., 2018; Gale et al., 2019; Zhou et al., 2021 and Hu, 2022)			Living collection sample	Field sample	Sequence data availability and GenBank accession numbers
		China	Hong Kong	Global Red List (2023)	China Red List (2023)	Hong Kong Red List (2025)	Epiphyte/ Lithophyte	Terrestrial	Lowland and Hill Forest	Montane Forest	Upland Grassland	Shrubland	Upland cliffs	Selfing	Outcrossing	No known trade	Ornamental	Medicinal	KFBG accession number	Field collection number	ITS	matK	trnL-F	trnH-psbA
1	Acampe praemorsa var. longepedunculata			NE	LC	LC	Yes		Yes				Yes	Yes			Yes		814		KY966408	KY966701	PX052357	PX052792
																				SG1199	PX050575	PX054992	PX052360	PX052795
																				PK12086	PX050573	PX054990	PX052358	PX052793
																				PK12159	PX050574	PX054991	PX052359	PX052794
2	Acanthophippium gougahense			NE	EN	CR		Yes		Yes					Yes	Yes			3161		PX050576	PX054993	PX052361	PX052796
3	Ania hongkongensis			LC	VU	LC		Yes	Yes	Yes		Yes				Yes			1805		KY966415	KY966697	PX052362	PX052797
																			4612		PX050577	PX054994	PX052363	PX052798
																			4613		PX050578	PX054995	PX052364	PX052799
																				PK12027	PX050579	PX054996	PX052365	PX052800
																				SG1231	PX050580	PX054997	PX052366	PX052801
																				SG1343	PX050581	PX054998	PX052367	PX052802
4	Ania ruybarrettoi			NE	EN	CR		Yes	Yes						Yes	Yes			43		PX050582	PX054999	PX052369	PX052804
																			2538		KY966416	KY966707	PX052368	PX052803
																				SG 1395	PX050583	PX055000	PX052370	PX052805
5	Anoectochilus formosanus			NE	LC	NE		Yes		Yes								Yes		PK12215	PX050584	PX055001	PX052371	PX052806
6	Anoectochilus roxburghii			NE	EN	EN		Yes		Yes				Yes			Yes	Yes	2110		KY966417	KY966708	PX052372	PX052807
																				PK12043	PX050585	PX055002	PX052373	PX052808
																				PK12044	PX050586	-	PX052374	PX052810
																				PK12068	PX050587	PX055003	PX052375	PX052811
																				PK12069	PX050588	PX055004	PX052376	PX052812
																				SG1219	PX050589	PX055005	PX052377	PX052813
7	Aphyllorchis montana			NE	LC	EN		Yes	Yes	Yes				Yes		Yes				SG1010	PX050592	PX055008	PX052380	PX052816
																				PK12147	PX050590	PX055006	PX052378	PX052814
																				PK12148	PX050591	PX055007	PX052379	PX052815
8	Apostasia nipponica			NE	EN	CR		Yes		Yes						Yes				PK12273	PX050593	PX055009	PX052381	-
																				PK12274	PX050594	PX055010	PX052382	-
9	Appendicula cornuta			NE	LC	LC	Yes		Yes	Yes						Yes			2677		KY966418	KY966709	PX052383	PX052817
																			3068A		KY966419	KY966710	PX052384	PX052818
																				PK12064	PX050595		PX052385	PX052819
																				PK12065	PX050596	PX055011	PX052386	PX052820
10	Arundina graminifolia			NE	LC	LC		Yes	Yes		Yes		Yes		Yes	Yes			3175		KY966420	KY966712	PX052387	PX052821
																				SG1008	PX050597	PX055012	PX052388	PX052822
																				SG1206	PX050598	PX055013	PX052389	PX052823
																				SG1295	PX050599	PX055014	PX052390	PX052824
11	Bletilla striata			NE	EN	RE		Yes			Yes				Yes		Yes	Yes	3167		KY966421	KY966713	PX052392	PX052826
																			2048		PX050600	PX055015	PX052391	PX052825
12	Brachycorythis galeandra			NE	NT	EN		Yes			Yes					Yes				SG1261	PX050602	PX055017	PX052394	PX052828
																				PK12195	PX050601	PX055016	PX052393	PX052827
13	Bulbophyllum affine			NE	LC	CR	Yes		Yes				Yes		Yes		Yes		412		PX050603	PX055018	PX052395	PX052829
																				SG1606	PX050604	PX055019	PX052396	PX052830
																				SG1607	PX050605	PX055020	PX052397	PX052831
14	Bulbophyllum ambrosia			NE	LC	NT	Yes		Yes	Yes			Yes		Yes		Yes		2805		KY966426	KY966718	PX052398	PX052832
																			9		KY966423	KY966715	PX052401	PX052835
																			508		KY966425	KY966717	PX052400	PX052834
																			372		KY966424	KY966716	PX052399	PX052833
																				PK12090	PX050606	PX055021	PX052402	PX052836
																				SG1221	PX050608	PX055023	PX052404	PX052838
																				PK12092	PX050607	PX055022	PX052403	PX052837
15	Bulbophyllum bicolor			NE	CR	CR	Yes		Yes						Yes		Yes		445		PX050614	PX055029	PX052410	PX052844
																			2210		PX050611	PX055026	PX052407	PX052841
																			3073		PX050612	PX055027	PX052408	PX052842
																			433A		PX050613	PX055028	PX052409	PX052843
																				CL10	PX050609	PX055024	PX052405	PX052839
																				FT28	PX050610	PX055025	PX052406	PX052840
																				LMP19	PX050615	PX055030	PX052411	PX052845
																				PSL45	PX050616	PX055031	PX052412	PX052846
																				TMS05	PX050617	PX055032	PX052413	PX052847
																				TT43	PX050618	PX055033	PX052414	PX052848
16	Bulbophyllum delitescens			LC	VU	CR	Yes		Yes						Yes		Yes		432		KY966441	KY966732	PX052417	PX052851
																			269		KY966439	KY966730	PX052415	PX052849
																			3070		KY966442	KY966733	PX052416	PX052850
																				SG1286	PX050619	PX055034	PX052418	PX052852
																				SG1287	PX050620	PX055035	PX052419	PX052853
																				SG1288	PX050621	PX055036	PX052420	PX052854
17	Bulbophyllum kwangtungense	Yes		NE	LC	CR	Yes		Yes						Yes		Yes		2798		PX050623	KY966740	PX052421	PX052856
																			2820		PX050624	PX055038	PX052422	PX052857
																				PK12070	PX050625	-	PX052423	PX052858
																			27001		PX050622	PX055037	PX052424	PX052855
18	Bulbophyllum odoratissimum			NE	LC	VU	Yes		Yes	Yes					Yes		Yes		493		KY966466	KY966758	PX052429	PX052863
																				SG1275	PX050630	PX055043	PX052431	PX052865
																				PK12119	PX050629	PX055042	PX052430	PX052864
19	Bulbophyllum pectenveneris			NE	LC	CR	Yes		Yes						Yes	Yes			294		KY966470	KY966761	PX052432	PX052866
																			297		KY966471	KY966762	PX052433	PX052867
20	Bulbophyllum scabratum			NE	LC	CR	Yes			Yes					Yes	Yes			2815		KY966453	KY966745	PX052425	PX052859
																				PK12041	PX050626	PX055039	PX052426	PX052860
																				PK12126	PX050627	PX055040	PX052427	PX052861
																				PK12127	PX050628	PX055041	PX052428	PX052862
21	Bulbophyllum stenobulbon			NE	VU	EN	Yes			Yes			Yes		Yes		Yes		2806		PX050631	PX055044	PX052438	PX052868
																				SG1226	PX050635	PX055048	PX052437	PX052872
																				PK12111	PX050632	PX055045	PX052434	PX052869
																				PK12112	PX050633	PX055046	PX052435	PX052870
																				PK12113	PX050634	PX055047	PX052436	PX052871
22	Bulbophyllum tigridum	Yes		NE	DD	CR	Yes						Yes		Yes		Yes		468		PX050636	PX055049	PX052439	PX052873
																				SG1310	PX050637	PX055051	PX052441	PX052875
																				PK12209	-	PX055050	PX052440	PX052874
23	Bulbophyllum tseanum			NE	EN	CR	Yes		Yes						Yes	Yes				SG1272	PX050638	PX055052	PX052442	PX052876
																				SG1616	PX050639	PX055053	PX052443	PX052877
24	Calanthe graciliflora	Yes		NE	NT	CR		Yes		Yes					Yes	Yes				SG1225	PX050642	PX055056	PX052446	PX052880
																				PK12206	PX050640	PX055054	PX052444	PX052878
																				PK12207	PX050641	PX055055	PX052445	PX052879
25	Calanthe masuca			NE	LC	EN		Yes	Yes	Yes					Yes	Yes			11		PX050644	PX055058	PX052448	PX052882
																				PK12110	PX050645	PX055059	PX052449	PX052883
																				SG1360	PX050647	PX055061	PX052451	PX052885
																				SG1361	PX050648	PX055062	PX052452	PX052886
																				SG026/SG1003	PX050646	PX055060	PX052450	PX052884
26	Calanthe speciosa			NE	LC	NT		Yes	Yes	Yes					Yes	Yes			136		PX050649	PX055063	PX052453	PX052887
																				PK12168	PX050650	PX055064	PX052454	PX052888
																				PK12169	PX050651	PX055065	PX052455	PX052889
																				SG1368	PX050653	PX055067	PX052457	PX052891
																				SG1313	PX050652	PX055066	PX052456	PX052890
27	Calanthe triplicata			NE	LC	CR		Yes		Yes					Yes		Yes		3172		KY966491	KY966783	PX052458	PX052892
																			601		PX050654	PX055068	PX052459	PX052893
																				SG1311	PX050655	PX055069	PX052460	PX052894
28	Calanthe x dominyi							Yes		Yes						Yes				SG1359	PX050643	PX055057	PX052447	PX052881
29	Cephalantheropsis obcordata			NE	NT	LC		Yes	Yes						Yes	Yes			140		PX050661	PX055070	PX052461	PX052895
																			2518A		KY966495	KY966786	PX052462	PX052896
																			2520		PX050656	PX055071	PX052463	PX052897
																				SG1208	PX050660	-	PX052467	-
																				SG1209	PX050662	-	PX052468	PX052901
																				PK12079	PX050657	PX055072	PX052464	PX052898
																				PK12080	PX050658	PX055073	PX052465	PX052899
																				PK12081	PX050659	-	PX052466	PX052900
30	Cheirostylis clibborndyeri	Yes		NE	NT	LC	Yes		Yes					Yes		Yes				PK12023	KY966496	-	PX052469	PX052902
																				PK12096	PX050663	-	PX052470	PX052903
																				SG1349	PX050664	-	PX052471	PX052904
31	Cheirostylis jamesleungii	Yes	Yes	NE	CR	CR	Yes			Yes						Yes				PK12205	PX050665	-	PX052472	PX052905
32	Cheirostylis monteiroi	Yes		NE	CR	EN	Yes		Yes							Yes				PK12093	PX050666	-	PX052473	PX052906
																				PK12094	PX050667	-	PX052474	PX052907
																				SG1344	PX050668	PX055074	PX052475	PX052908
33	Cheirostylis pusilla			NE	NT	VU	Yes			Yes						Yes				HK43263	PX050669	PX055075	PX052476	PX052909
34	Cheirostylis yunnanensis			NE	LC	VU	Yes		Yes					Yes		Yes				PK12097	PX050670	PX055076	PX052477	PX052910
																				SG1227	PX050671	PX055077	PX052478	PX052911
																				SG1228	PX050672	-	PX052479	PX052912
																				SG1229	PX050673	PX055078	PX052480	PX052913
35	Chrysoglossum assamicum			NE	VU	CR		Yes	Yes						Yes	Yes				SG1622	PX050674	PX055079	PX052481	PX052914
																				SG1623	PX050675	PX055080	PX052482	PX052915
36	Cleisostoma paniculatum			NE	LC	RE	Yes		Yes								Yes		516		PX050676	PX055081	PX052483	PX052916
37	Cleisostoma rostratum			NE	LC	LC	Yes		Yes						Yes		Yes		789		PX050677	PX055082	PX052485	PX052918
																			548		KY966502	KY966792	PX052484	PX052917
																				SG1200	PX050681	PX055086	PX052489	PX052922
																				PK12089	PX050678	PX055083	PX052486	PX052919
																				PK12101	PX050679	PX055084	PX052487	PX052920
																				SG1301	PX050682	PX055087	PX052490	PX052923
																				PK12158	PX050680	PX055085	PX052488	PX052921
38	Cleisostoma simondii			NE	NT	LC	Yes		Yes			Yes	Yes		Yes		Yes		3176		KY966504	KY966794	PX052491	PX052924
																			794		KY966503	KY966793	PX052492	PX052925
																				SG1314	PX050684	PX055089	PX052494	PX052927
																				PK12176	PX050683	PX055088	PX052493	PX052926
																				SG1327	PX050685	PX055090	PX052495	PX052928
																				SG1328	PX050686	PX055091	PX052496	PX052929
																				SG1329	PX050687	PX055092	PX052497	PX052930
																				SG1330	PX050688	PX055093	PX052498	PX052931
39	Cleisostoma simondii var. guangdongense			NE	VU	CR	Yes		Yes						Yes	Yes			2212		PX050689	KY966696	PX052499	PX052932
40	Cleisostoma williamsonii			NE	LC	RE	Yes		Yes								Yes				KJ733409	KJ733567	KJ733646	KJ733489
41	Coelogyne cantonensis	Yes		NE	LC	CR	Yes			Yes			Yes		Yes		Yes		658A		KY966649	KY966934	PX052721	PX053145
																				SG1239	PX050896	PX055286	PX052722	PX053146
																				SG1339	PX050897	PX055287	PX052723	PX053147
																				SG1388	PX050898	PX055288	PX052724	PX053148
42	Coelogyne chinensis			NT	LC	LC	Yes		Yes	Yes		Yes	Yes		Yes		Yes	Yes	3169		KY966651	KY966936	PX052725	PX053149
																			799		KY966650	KY966935	PX052726	PX053150
																				SG1232	PX050901	PX055291	PX052729	PX053153
																				SG1251	PX050902	PX055292	PX052730	PX053154
																				PK12114	PX050899	PX055289	PX052727	PX053151
																				PK12115	PX050900	PX055290	PX052728	PX053152
43	Coelogyne fimbriata			NE	LC	LC	Yes		Yes	Yes	Yes		Yes		Yes		Yes		411		PX050690	PX055094	PX052500	PX052934
																			523		PX050691	PX055095	PX052501	PX052935
																			712		KY966506	KY966796	PX052502	PX052936
																				SG1059	PX050692	PX055096	PX052503	PX052933
																				SG1061	PX050693	PX055097	PX052504	PX052937
																				SG1062	PX050694	PX055098	PX052505	PX052938
																				SG1079	PX050695	PX055099	PX052506	PX052939
44	Coelogyne fimbriata var. leungiana	Yes	Yes	NE	CR	CR	Yes		Yes						Yes	Yes			260		KY966506	KY966797	PX052507	PX052940
																			640		PX050696	PX055100	PX052508	PX052941
																				SG1058	PX050697	PX055101	PX052509	PX052942
45	Collabium chinense			NE	LC	DD		Yes	Yes								Yes				KF560544	KF673830	KF650569	-
46	Crepidium allanii	Yes	Yes	NE	NE	VU		Yes	Yes						Yes	Yes			4610		MZ014671	MZ014650	PX052513	PX052946
																			4611		MZ014672	MZ014651	PX052514	PX052947
47	Crepidium cordilabium	Yes		NE	NE	VU		Yes		Yes						Yes				PK12270	-	PX055106	PX052515	PX052948
																				PK12271	-	PX055107	PX052516	PX052949
																				PK12272	-	PX055108	PX052517	PX052950
48	Crepidium purpureum			NE	LC	VU		Yes	Yes		Yes				Yes		Yes			SG1193	MZ014674	MZ014653	PX052519	PX052952
																				SG1194	MZ014676	MZ014655	PX052520	PX052953
																				SG1379	MZ014675	MZ014654	PX052521	PX052954
																				PK12185	PX050704	PX055109	PX052518	PX052951
49	Cryptochilus roseus			NE	EN	LC	Yes		Yes				Yes		Yes		Yes		3177		KY966514	KY966804	PX052524	PX052957
																			2157		KY966513	KY966803	PX052523	PX052956
																			2118		PX050708	PX055113	PX052522	PX052955
																				PK12087	PX050709	PX055114	PX052525	PX052958
																				PK12088	PX050710	PX055115	PX052526	PX052959
																				PK12187	PX050711	-	PX052527	PX052960
50	Cryptostylis arachnites			NE	LC	EN		Yes	Yes	Yes	Yes				Yes	Yes				SG027/SG1004	PX050713	-	PX052529	PX052962
																				SG1142	PX050714	-	PX052530	PX052963
																				SG1380	PX050715	PX055117	PX052531	PX052964
																				PK12188	PX050712	PX055116	PX052528	PX052961
51	Cymbidium aloifolium			NE	NT	RE	Yes		Yes						Yes		Yes		2205		PX050719	KY966805	PX052535	PX052968
																			2049		PX050718	PX055119	PX052534	PX052967
52	Cymbidium ensifolium			NE	VU	VU		Yes	Yes	Yes	Yes	Yes			Yes		Yes			SG1214	PX050721	PX055121	PX052537	PX052970
																				SG1278	PX050722	PX055122	PX052538	PX052971
																				PK12208	PX050720	PX055120	PX052536	PX052969
																				SG1285	PX050723	PX055123	PX052539	PX052972
53	Cymbidium kanran			NE	VU	CR		Yes		Yes					Yes		Yes				JX202654	JX202672	JX202725	JX202690
54	Cymbidium lancifolium			NE	LC	CR		Yes		Yes					Yes		Yes		734		PX050724	PX055124	PX052540	PX052973
																				PK12128	PX050725	PX055125	PX052541	PX052974
																				SG1274	PX050726	PX055126	PX052542	PX052975
55	Cymbidium sinense			NE	VU	EN		Yes	Yes	Yes					Yes		Yes			SG1213	PX050728	PX055128	PX052544	PX052977
																				SG1218	PX050729	PX055129	PX052545	PX052978
																				SG1341	PX050730	PX055130	PX052546	-
																				SG1342	PX050731	PX055131	PX052547	PX052979
56	Dendrobium aduncum			NE	VU	DD	Yes		Yes						Yes		Yes	Yes	8766		PX050732	PX055132	PX052548	PX052980
57	Dendrobium anosmum			NE	NE	RE	Yes		Yes						Yes		Yes				AB972339	AB972311	-	-
58	Dendrobium crumenatum			NE	VU	RE	Yes		Yes						Yes		Yes				KC507780	KC682479	-	-
59	Dendrobium linawianum	Yes		NE	EN	CR	Yes		Yes						Yes		Yes	Yes		SG1347	PX050735	PX055135	PX052551	PX052983
60	Dendrobium lindleyi			NE	LC	RE	Yes		Yes						Yes		Yes		203		PX050736	PX055136	PX052552	PX052984
61	Dendrobium loddigesii			NE	VU	CR	Yes		Yes				Yes		Yes		Yes	Yes	1101		KY966562	KY966852	PX052553	PX052985
																			SG1255		PX050737	PX055137	PX052554	PX052986
62	Dendrobium cf. mimicum	Yes		NE	LC	NE	Yes						Yes			Yes				PK 12237E	PX050733	PX055133	PX052549	PX052981
																				PK 12237J	PX050734	PX055134	PX052550	-
63	Dendrobium spatella			NE	VU	EN	Yes						Yes		Yes	Yes				SG1357	PX050738	PX055138	PX052555	PX052987
																				SG1358	PX050739	PX055139	PX052556	PX052988
64	Dendrolirium lasiopetalum			NE	VU	NT	Yes		Yes				Yes		Yes		Yes		701		PX050740	PX055140	PX052557	PX052989
																				PK12173	PX050741	PX055141	PX052558	PX052990
																				PK12174	PX050742	PX055142	PX052559	PX052991
																				SG1312	PX050743	PX055143	PX052560	PX052992
65	Didymoplexiella siamensis			NE	EN	CR		Yes	Yes						Yes	Yes				PK12024	PX050744	-	-	-
																				SG1242	PX050745	-	-	-
																				SG1243	PX050746	-	-	-
66	Dienia ophrydis			NE	LC	LC		Yes	Yes	Yes	Yes	Yes					Yes		7819		PX050747	MZ014660	PX052561	PX052993
																				SG1201	MZ014680	MZ014659	PX052562	PX052994
																				SG1254	MZ014681	MZ014661	PX052563	PX052995
																				SG1276	MZ014679	MZ014658	PX052564	PX052996
67	Diploprora championii			NE	LC	LC	Yes		Yes	Yes						Yes			628		PX050751	-	PX052567	PX052999
																			436		KY966591	KY966880	PX052566	PX052998
																			36L		KY966590	KY966879	PX052565	PX052997
																				PK12025	PX050752	PX055148	PX052568	PX053000
																				SG1144	PX050755	PX055151	PX052571	PX053003
																				PK12095	PX050754	PX055150	PX052570	PX053002
																				SG1230	PX050756	PX055152	PX052572	PX053004
																				PK12029	PX050753	PX055149	PX052569	PX053001
68	Disperis neilgherrensis			NE	NT	DD		Yes			Yes					Yes					KM583454	KM583464	-	-
69	Epipogium roseum			NE	LC	VU		Yes	Yes					Yes		Yes				SG1249	PX050757	-	-	-
																				SG1250	PX050758	-	-	-
70	Eria gagnepainii			NE	LC	RE	Yes		Yes							Yes					-	-
71	Eria scabrilinguis			NE	LC	LC	Yes		Yes	Yes							Yes		927		KY966596	KY966883	PX052574	PX053006
																			916		PX050759	PX055153	PX052573	PX053005
																				SG1302	PX050762	PX055156	PX052577	PX053009
																				PK12164	PX050760	PX055154	PX052575	PX053007
																				PK12165	PX050761	PX055155	PX052576	PX053008
72	Erythrodes blumei			LC	LC	VU		Yes	Yes	Yes						Yes				PK12103	PX050763	PX055157	PX052578	PX053010
																				PK12104	PX050764	PX055158	PX052579	PX053011
73	Eulophia flava			NE	VU	CR		Yes			Yes				Yes	Yes				SG1158	PX050765	PX055159	PX052580	PX053012
																				SG1159	PX050766	PX055160	PX052581	PX053013
74	Eulophia graminea			NE	LC	NT		Yes			Yes					Yes				SG1270	PX050767	PX055161	PX052582	PX053014
																				SG1350	PX050768	PX055162	PX052583	PX053015
75	Eulophia picta			NE	LC	LC		Yes	Yes		Yes			Yes			Yes			PK12045	PX050775	-	PX052591	PX053023
																				PK12046	PX050776	PX055169	PX052592	PX053024
																				PK12047	PX050777	PX055170	PX052593	PX053025
																				PK12048	PX050778	PX055171	PX052594	PX053026
																				SG1271	PX050782	PX055175	PX052598	PX053030
																				PK12137	PX050779	PX055172	PX052595	PX053027
																				PK12138	PX050780	PX055173	PX052596	PX053028
																				PK12153	PX050781	PX055174	PX052597	PX053029
76	Eulophia zollingeri			NE	LC	VU		Yes	Yes							Yes				SG1262	PX050769	PX055163	PX052584	PX053016
																				SG1263	PX050770	PX055164	PX052585	PX053017
																				SG1264	PX050771	PX055165	PX052586	PX053018
																				SG1265	PX050772	PX055166	PX052587	PX053019
																				SG1353	PX050773	PX055167	PX052588	PX053020
77	Gastrochilus japonicus			NE	VU	RE	Yes		Yes							Yes			308		KY966598	KY966885	PX052589	PX053021
78	Gastrochilus kadooriei			NE	EN	CR	Yes			Yes					Yes		Yes			PK12022	PX050774	PX055168	PX052590	PX053022
79	Gastrodia peichatieniana	Yes		NE	LC	VU		Yes		Yes				Yes		Yes				AFCDHK43268	PQ512844	PQ514076	-	-
80	Goodyera foliosa			NE	LC	LC		Yes		Yes						Yes				PK12067	PX050783	PX055176	PX052599	PX053031
																				SG1309	PX050784	PX055177	PX052600	PX053032
																				SG1315	PX050785	PX055178	PX052601	PX053033
81	Goodyera procera			NE	LC	LC		Yes	Yes	Yes	Yes	Yes				Yes			3173		KY966601	KY966888	PX052602	PX053034
																				SG1152	PX050786	PX055179	PX052603	PX053035
																				SG1240	PX050787	PX055180	PX052604	PX053036
																				SG1241	PX050788	PX055181	PX052605	PX053037
																				SG1346	PX050789	PX055182	PX052606	PX053038
82	Goodyera pusilla			NE	VU	CR		Yes	Yes	Yes						Yes					KM593694	-	-
83	Goodyera seikoomontana			NE	VU	VU		Yes	Yes	Yes						Yes			2113A		KY966602	KY966695	PX052607	PX053039
																				SG1252	PX050790	PX055183	PX052608	PX053040
																				SG1253	PX050791	PX055184	PX052609	PX053041
																				SG1354	PX050792	PX055185	PX052610	PX053042
84	Goodyera viridiflora			NE	NE	LC		Yes	Yes	Yes						Yes				PK12170	PX050793	PX055186	PX052611	PX053043
																				PK12172	PX050794	PX055187	PX052612	PX053044
																				SG1305	PX050795	PX055188	PX052613	PX053045
																				SG1306	PX050796	PX055189	PX052614	PX053046
85	Habenaria ciliolaris			NE	LC	RE		Yes	Yes							Yes					MF944286	MF945424	MF945219	MF944660
																					MF944287	MF945533	MF945384	MF944824
86	Habenaria coultousii			NE	CR	CR		Yes	Yes							Yes					-	-	-	-
87	Habenaria dentata			NE	LC	VU		Yes	Yes	Yes	Yes					Yes			2126A		PQ512845	PQ514077	PQ510139	PX053047
																			2126B		PX050798	PX055190	PX052615	PX053048
																				SG1005	PX050801	PX055192	PX052618	PX053051
																				SG1009	PX050797	PX055193	PX052619	PX053052
																				PK12058	PX050799	-	PX052616	PX053049
																				PK12059	PX050800	PX055191	PX052617	PX053050
88	Habenaria leptoloba	Yes		NE	VU	NT		Yes	Yes	Yes	Yes					Yes				PK12060	PX050802	PX055194	PX052620	PX053053
																				PK12061	PX050803	-	PX052621	-
																				SG1304	PX050807	PX055197	PX052624	PX053056
																				SG1362	PX050808	PX055198	PX052625	PX053057
																				PK12160	PX050804	PX055195	PX052622	PX053054
																				PK12161	PX050805	PX055196	PX052623	PX053055
																				PK12183	PX050806	-	-	-
89	Habenaria linguella			NE	NT	VU		Yes			Yes					Yes				SG1195	PX050812	PX055202	PX052629	PX053061
																				PK12049	PX050809	PX055199	PX052626	PX053058
																				PK12134	PX050810	PX055200	PX052627	PX053059
																				SG1299	PX050813	PX055203	PX052630	PX053062
																				SG1300	PX050814	PX055204	PX052631	PX053063
																				PK12141	PX050811	PX055201	PX052628	PX053060
90	Habenaria reniformis			NE	LC	EN		Yes			Yes					Yes				SG1296	PX050820	PX055210	PX052637	PX053069
																				SG1297	PX050821	PX055211	PX052638	PX053070
																				PK12142	PX050815	PX055205	PX052632	PX053064
																				PK12143	PX050816	PX055206	PX052633	PX053065
																				PK12144	PX050817	PX055207	PX052634	PX053066
																				PK12145	PX050818	PX055208	PX052635	PX053067
																				PK12146	PX050819	PX055209	PX052636	PX053068
91	Habenaria rhodocheila			NE	LC	EN	Yes		Yes						Yes	Yes				SG1289	PX050823	PX055213	PX052640	PX053072
																				SG1290	PX050824	PX055214	PX052641	PX053073
																				SG1291	PX050825	PX055215	PX052642	PX053074
																				PK12139	PX050822	PX055212	PX052639	PX053071
92	Hetaeria youngsayei			NE	DD	CR		Yes	Yes							Yes			2111		KY966608	KY966893	PX052643	PX053075
																				SG1244	PX050826	PX055216	PX052644	PX053076
																				SG1245	PX050827	PX055217	PX052645	PX053077
93	Lecanorchis nigricans			NE	NT	EN		Yes	Yes							Yes				SG1279	PX050829	PX055218	PX052647	-
																				SG1280	PX050830	-	PX052648	-
94	Liparis bootanensis			NE	LC	LC	Yes			Yes						Yes			238		PX050831	PX055219	PX052649	PX053079
																				SG1215	PX050833	PX055221	PX052651	PX053081
																				SG1216	PX050834	PX055222	PX052652	PX053082
																				PK12162	PX050832	PX055220	PX052650	PX053080
																				SG1307	PX050835	PX055223	PX052653	PX053083
																				SG1336	PX050836	PX055224	PX052654	PX053084
95	Liparis ferruginea			NE	LC	EN		Yes			Yes					Yes				SG1156	MZ014686	MZ014666	PX052655	PX053085
																				SG1266	PX050838	PX055226	PX052656	PX053086
																				SG1267	PX050839	PX055227	PX052657	PX053087
96	Liparis gigantea			NE	VU	EN		Yes		Yes						Yes				PK12116	MZ014687	MZ014667	PX052658	PX053088
																				PK12117	PX050841	PX055229	PX052659	PX053089
																				PK12118	PX050842	PX055230	PX052660	PX053090
97	Liparis nervosa			NE	NT	LC		Yes	Yes	Yes							Yes		330		PX050843	PX055231	PX052661	PX053091
																				SG1233	MZ014688	MZ014668	PX052662	PX053092
																				SG1234	PX050845	PX055233	PX052663	PX053093
																				SG1235	PX050846	PX055234	PX052664	PX053094
98	Liparis odorata			NE	LC	CR		Yes			Yes					Yes				SG1256	MZ014689	MZ014669	PX052666	PX053095
																				SG1257	PX050848	PX055236	PX052665	PX053096
99	Liparis sootenzanensis			NE	NE	VU		Yes	Yes	Yes						Yes				SG1351	MZ014690	MZ014670	PX052667	PX053097
																				SG1352	PX050850	PX055238	PX052668	PX053098
100	Liparis stricklandiana			NE	LC	LC	Yes		Yes	Yes					Yes	Yes			124		PX050851	PX055239	PX052669	PX053099
																			818		PX050852	PX055240	PX052670	PX053100
																				PK12091	PX050853	PX055241	PX052671	PX053101
																				SG1332	PX050854	PX055242	PX052672	PX053102
																				SG1333	PX050855	PX055243	PX052673	PX053103
																				SG1337	PX050856	PX055244	PX052674	PX053104
101	Liparis viridiflora			NE	LC	LC	Yes		Yes	Yes					Yes		Yes		819A		KY966615	KY966900	PX052675	PX053105
																				PK12120	PX050857	PX055245	PX052676	PX053106
																				SG1308	PX050858	PX055246	PX052677	PX053107
																				SG1338	PX050859	PX055247	PX052678	PX053108
102	Ludisia discolor			NE	LC	VU	Yes		Yes						Yes		Yes	Yes		SG1236	PX050860	PX055248	PX052679	PX053109
																				SG1237	PX050861	PX055249	PX052680	PX053110
																				SG1348	PX050862	PX055250	PX052681	PX053111
103	Nephelaphyllum tenuiflorum			NE	VU	VU		Yes	Yes	Yes							Yes		3446		KY966621	KY966906	PX052682	PX053112
																				SG1220	PX050866	PX055254	PX052686	-
																				PK12121	PX050863	PX055251	PX052683	-
																				PK12122	PX050864	PX055252	PX052684	-
																				PK12123	PX050865	PX055253	PX052685	-
104	Nervilia plicata			NE	VU	CR		Yes	Yes						Yes			Yes		SG1143	PQ512879	PQ514118	PQ510180	PX053113
																				SG1277	PX050867	PX055255	PX052687	PX053114
105	Neuwiedia zollingeri var. singapureana			NE	EN	EN		Yes	Yes	Yes						Yes			35		KY966622	KY966907	PX052688	PX053115
																				SG1268	PV984419	PX055257	PX052690	-
																				SG1269	PV984420	PX055258	PX052691	-
																				SG1340	PV984421	PX055259	PX052692	PX053116
																				PK12124	PV984418	PX055256	PX052689	-
106	Pachystoma pubescens			NE	LC	VU		Yes			Yes				Yes	Yes				PK12107	PX050868	PX055260	-	-
																				PK12108	PX050869	PX055261	PX052693	PX053117
107	Paphiopedilum purpuratum			CR	EN	EN		Yes	Yes	Yes					Yes		Yes			SG1149	PX050873	PX055265	PX052697	PX053121
																				PK12075	PX050870	PX055262	PX052694	PX053118
																				PK12082A	PX050871	PX055263	PX052695	PX053119
																				PK12083C	PX050872	PX055264	PX052696	PX053120
108	Pecteilis susannae			NE	LC	EN		Yes			Yes				Yes	Yes				PK12051	PX050874	PX055266	PX052698	PX053122
																				PK12136	PX050875	PX055267	PX052699	PX053123
																				SG1292	PX050877	PX055269	PX052701	PX053125
																				PK12154	PX050876	PX055268	PX052700	PX053124
109	Peristylus calcaratus			NE	LC	CR		Yes	Yes							Yes				PK12052	PX050878	-	PX052702	PX053126
																				PK12053	PX050879	PX055270	PX052703	PX053127
																				SG1303	PX050880	PX055271	PX052704	PX053128
110	Peristylus densus			NE	LC	CR		Yes			Yes					Yes				SG1258	PX050881	PX055272	PX052705	PX053129
																				SG1259	-	-	-	PX053130
																				SG1260	PX050882	PX055273	PX052706	PX053131
111	Peristylus goodyeroides			NE	LC	RE		Yes			Yes					Yes					MF944361	MF945410	MF945204	MF944645
																					MF944362	MF945412	MF945206	MF944647
112	Peristylus gracilis			NE	EN	CR		Yes			Yes					Yes					-	-	-	-
113	Peristylus intrudens			NE	NT	VU		Yes			Yes					Yes				PK12050	PX050883	PX055274	PX052707	PX053132
																				PK12056	PX050884	PX055275	PX052708	PX053133
																				SG1298	PX050885	PX055276	PX052709	PX053134
114	Peristylus lacertifer			NE	LC	VU		Yes			Yes					Yes				SG1006	PX050888	PX055279	PX052712	PX053137
																				PK12149	PX050886	PX055277	PX052710	PX053135
																				PK12163	PX050887	PX055278	PX052711	PX053136
115	Peristylus tentaculatus	Yes		NE	LC	LC		Yes	Yes							Yes				SG1007	PX050891	PX055282	PX052715	PX053140
																				PK12062	PX050889	PX055280	PX052713	PX053138
																				PK12171	PX050890	PX055281	PX052714	PX053139
116	Phaius tankervilleae			NE	LC	VU		Yes	Yes	Yes	Yes	Yes			Yes		Yes			PK12084	PX050892	PX055283	PX052716	PX053141
																				PK12085	PX050893	PX055284	PX052717	PX053142
																				PK12099	PX050894	PX055285	PX052718	PX053143
																				PK12100	PX050895	-	PX052719	-
117	Phaius wallichii			NE	EN	RE		Yes	Yes						Yes	Yes			2002A		KY966646	KY966928	PX052720	PX053144
118	Platanthera mandarinorum			NE	LC	RE		Yes			Yes					Yes					JN696464	JN696443	-	-
119	Platanthera minor			NE	LC	NT		Yes	Yes							Yes				SG1154	PX050904	PX055294	PX052732	PX053156
																				PK12030	PX050903	PX055293	PX052731	PX053155
																				SG1223	PX050905	PX055295	PX052733	PX053157
																				SG1224	PX050906	PX055296	PX052734	PX053158
																				SG1238	PX050907	PX055297	PX052735	PX053159
120	Porpax pusilla			LC	VU	LC	Yes			Yes			Yes				Yes			PK12071	PX050698	-	PX052510	PX052943
																				PK12072	PX050699	-	-	-
																				PK12125	PX050700	PX055102	PX052511	PX052944
																				SG1334	PX050701	PX055103	PX052512	PX052945
121	Renanthera coccinea			NE	EN	RE	Yes		Yes						Yes		Yes				KJ733441	KJ733598	KJ733678	KJ733521
122	Rhomboda abbreviata			NE	LC	NT		Yes		Yes						Yes			2308		KY966662	KY966694	PX052736	PX053160
																				SG1203	PX050910	-	PX052739	PX053163
																				PK12166	PX050908	PX055298	PX052737	PX053161
																				PK12175	PX050909	PX055299	PX052738	PX053162
123	Robiquetia succisa			NE	LC	LC	Yes		Yes			Yes				Yes				SG1293	PX050914	PX055303	PX052743	PX053167
																				SG1294	PX050915	PX055304	PX052744	PX053168
																				PK12155	PX050911	PX055300	PX052740	PX053164
																				PK12156	PX050912	PX055301	PX052741	PX053165
																				PK12157	PX050913	PX055302	PX052742	PX053166
																				SG1345	PX050916	PX055305	PX052745	PX053169
124	Spathoglottis pubescens			NE	LC	LC		Yes	Yes		Yes						Yes			SG1202	PX050919	-	PX052748	-
																				SG1205	PX050920	PX055308	PX052749	PX053172
																				PK12135	PX050917	PX055306	PX052746	PX053170
																				PK12140	PX050918	PX055307	PX052747	PX053171
125	Spiranthes x hongkongensis			NE	NE	LC		Yes			Yes					Yes				PK12028	PX050921	PX055309	PX052750	PX053173
																				PK12102	PX050922	PX055310	PX052751	PX053174
																				PK12179	PX050923	PX055311	PX052752	PX053175
126	Spiranthes sinensis			LC	LC	LC		Yes			Yes					Yes				SG1153	PX050926	PX055314	PX052755	PX053178
																				SG1155	PX050927	PX055315	PX052756	PX053179
																				PK12106	PX050924	PX055312	PX052753	PX053176
																				PK12109	PX050925	PX055313	PX052754	PX053177
127	Tainia cordifolia			NE	EN	RE		Yes		Yes						Yes					KF560538	KF673834	KF650563	-
128	Tainia dunnii	Yes		NE	NT	CR		Yes		Yes						Yes				SG1273	PX050928	PX055316	PX052757	-
129	Thelasis pygmaea			NE	LC	DD	Yes		Yes								Yes				KY239231	KY239491	-	-
130	Thrixspermum centipeda			NE	LC	VU	Yes		Yes			Yes			Yes	Yes			3066A		KY966674	KY966960	PX052758	PX053180
																			3066D		PX050929	PX055317	PX052759
																				PK12129	PX050930	PX055318	PX052760	PX053181
																				PK12130	PX050931	PX055319	PX052761	PX053182
																				PK12131	PX050932	PX055320	PX052762	PX053183
																				PK12132	PX050933	PX055321	PX052763	PX053184
																				PK12133	PX050934	PX055322	PX052764	PX053185
131	Tropidia curculigoides			NE	LC	VU		Yes	Yes							Yes				SG1281	PX050935	PX055323	PX052765	PX053186
																				SG1282	PX050936	PX055324	PX052766	PX053187
																				SG1283	PX050937	PX055325	PX052767	PX053188
																				SG1284	PX050938	PX055326	PX052768	PX053189
132	Tropidia nipponica			NE	LC	VU		Yes		Yes						Yes				SG1355	PX050940	PX055328	PX052770	PX053191
																				SG1356	PX050941	PX055329	PX052771	PX053192
																				PK12181	PX050939	PX055327	PX052769	PX053190
133	Vanilla shenzhenica	Yes		NE	DD	CR	Yes		Yes						Yes	Yes			290		PX050942	PX055330	PX052772	PX053193
134	Vrydagzynea nuda			NE	LC	LC		Yes	Yes	Yes				Yes		Yes				SG1222	PX050943	PX055331	PX052773	PX053194
																				SG1246A	PX050944	PX055332	PX052774	PX053195
																				SG1246B	PX050945	PX055333	PX052775	PX053196
																				SG1247	PX050946	PX055334	PX052776	PX053197
135	Zeuxine boninensis			NE	NE	RE		Yes	Yes							Yes					MT872177	MT887726	MT872622	-
136	Zeuxine gracilis			NE	LC	LC		Yes	Yes	Yes		Yes		Yes		Yes				SG1204	PX050949	PX055336	PX052779	PX053200
																				PK12057	PX050947	-	PX052777	PX053198
																				PK12066	PX050948	PX055335	PX052778	PX053199
137	Zeuxine membranacea			NE	DD	RE		Yes			Yes					Yes					-	-	-	-
138	Zeuxine strateumatica			NE	LC	NT		Yes			Yes					Yes			4382		KY966688	KY966975	PX052780	PX053201
																				SG1211	PX050950	PX055337	PX052781	PX053202
																				SG1212	PX050951	PX055338	PX052782	PX053203
	OUTGROUP: Curculigo orchioides																			PK12054	PX050716	-	PX052532	PX052965
																				SG1196	PX050717	PX055118	PX052533	PX052966
	OUTGROUP: Hypoxis rigidula																			SG1207	PX050828	-	PX052646	PX053078
	https://www.ipni.org/

## Sheet: All taxon accessions
5.8S	matK	trnL-F	trnH-psbA
Acampe_praemorsa_var_longepedunculata_AB217526	Acampe_praemorsa_var_longepedunculata_AB217702	Acampe_praemorsa_var_longepedunculata_KFBG814	Acampe_praemorsa_var_longepedunculata_KFBG814
Acampe_praemorsa_var_longepedunculata_KJ733385	Acampe_praemorsa_var_longepedunculata_KF421843	Acampe_praemorsa_var_longepedunculata_KJ733622	Acampe_praemorsa_var_longepedunculata_KJ733465
Acampe_praemorsa_var_longepedunculata_KY966408	Acampe_praemorsa_var_longepedunculata_KJ733544	Acampe_praemorsa_var_longepedunculata_PK12086	Acampe_praemorsa_var_longepedunculata_PK12086
Acampe_praemorsa_var_longepedunculata_PK12086	Acampe_praemorsa_var_longepedunculata_KY966701	Acampe_praemorsa_var_longepedunculata_PK12159	Acampe_praemorsa_var_longepedunculata_PK12159
Acampe_praemorsa_var_longepedunculata_PK12159	Acampe_praemorsa_var_longepedunculata_PK12086	Acampe_praemorsa_var_longepedunculata_SG1199	Acampe_praemorsa_var_longepedunculata_SG1199
Acampe_praemorsa_var_longepedunculata_SG1199	Acampe_praemorsa_var_longepedunculata_PK12159	Acanthophippium_gougahense_KFBG3161	Acanthophippium_gougahense_KFBG3161
Acanthophippium_gougahense_KFBG3161	Acampe_praemorsa_var_longepedunculata_SG1199	Ania_hongkongensis_KF650562	Ania_hongkongensis_KFBG1805
Acanthophippium_gougahensis_KY966409	Acanthophippium_gougahense_KFBG3161	Ania_hongkongensis_KFBG1805	Ania_hongkongensis_KFBG4612
Ania_hongkongensis_KF560537	Ania_hongkongensis_KF673784	Ania_hongkongensis_KFBG4612	Ania_hongkongensis_KFBG4613
Ania_hongkongensis_KFBG4612	Ania_hongkongensis_KFBG4612	Ania_hongkongensis_KFBG4613	Ania_hongkongensis_PK12027
Ania_hongkongensis_KFBG4613	Ania_hongkongensis_KFBG4613	Ania_hongkongensis_PK12027	Ania_hongkongensis_SG1231
Ania_hongkongensis_KM025146	Ania_hongkongensis_KY966697	Ania_hongkongensis_SG1231	Ania_hongkongensis_SG1343
Ania_hongkongensis_KM025147	Ania_hongkongensis_PK12027	Ania_hongkongensis_SG1343	Ania_ruybarrettoi_KFBG2538
Ania_hongkongensis_KM025148	Ania_hongkongensis_SG1231	Ania_ruybarrettoi_KFBG2538	Ania_ruybarrettoi_KFBG43
Ania_hongkongensis_KY966415	Ania_hongkongensis_SG1343	Ania_ruybarrettoi_KFBG43	Ania_ruybarrettoi_SG1395
Ania_hongkongensis_PK12027	Ania_ruybarrettoi_KFBG43	Ania_ruybarrettoi_SG1395	Anoectochilus_formosanus_PK12215
Ania_hongkongensis_SG1231	Ania_ruybarrettoi_KY966707	Anoectochilus_formosanus_KC467033	Anoectochilus_roxburghii_KFBG2110
Ania_hongkongensis_SG1343	Ania_ruybarrettoi_SG1395	Anoectochilus_formosanus_PK12215	Anoectochilus_roxburghii_PK12043
Ania_ruybarrettoi_KFBG43	Anoectochilus_formosanus_EU797513	Anoectochilus_roxburghii_KFBG2110	Anoectochilus_roxburghii_PK12044
Ania_ruybarrettoi_KM025152	Anoectochilus_formosanus_MG490281	Anoectochilus_roxburghii_KT385493	Anoectochilus_roxburghii_PK12068
Ania_ruybarrettoi_KY966416	Anoectochilus_formosanus_PK12215	Anoectochilus_roxburghii_PK12043	Anoectochilus_roxburghii_PK12069
Ania_ruybarrettoi_SG1395	Anoectochilus_roxburghii_EU817409	Anoectochilus_roxburghii_PK12044	Anoectochilus_roxburghii_SG1219
Anoectochilus_formosanus_AY052780	Anoectochilus_roxburghii_KF361656	Anoectochilus_roxburghii_PK12068	Aphyllorchis_montana_PK12147
Anoectochilus_formosanus_GQ328777	Anoectochilus_roxburghii_KY966708	Anoectochilus_roxburghii_PK12069	Aphyllorchis_montana_PK12148
Anoectochilus_formosanus_GQ396668	Anoectochilus_roxburghii_PK12043	Anoectochilus_roxburghii_SG1219	Aphyllorchis_montana_SG1010
Anoectochilus_formosanus_KR815833	Anoectochilus_roxburghii_PK12068	Aphyllorchis_montana_PK12147	Appendicula_cornuta_KFBG2677
Anoectochilus_formosanus_KR815839	Anoectochilus_roxburghii_PK12069	Aphyllorchis_montana_PK12148	Appendicula_cornuta_KFBG3068A
Anoectochilus_formosanus_PK12215	Anoectochilus_roxburghii_SG1219	Aphyllorchis_montana_SG1010	Appendicula_cornuta_PK12064
Anoectochilus_roxburghii_EU817408	Aphyllorchis_montana_PK12147	Apostasia_nipponica_PK12273	Appendicula_cornuta_PK12065
Anoectochilus_roxburghii_GQ328774	Aphyllorchis_montana_PK12148	Apostasia_nipponica_PK12274	Arundina_graminifolia_KFBG3175
Anoectochilus_roxburghii_KF425501	Aphyllorchis_montana_SG1010	Appendicula_cornuta_AF519956	Arundina_graminifolia_SG1008
Anoectochilus_roxburghii_KF425502	Apostasia_nipponica_PK12273	Appendicula_cornuta_KFBG2677	Arundina_graminifolia_SG1206
Anoectochilus_roxburghii_KF425503	Apostasia_nipponica_PK12274	Appendicula_cornuta_KFBG3068A	Arundina_graminifolia_SG1295
Anoectochilus_roxburghii_KR815828	Appendicula_cornuta_AY121739	Appendicula_cornuta_KY239391	Bletilla_striata_KC704331
Anoectochilus_roxburghii_KR815829	Appendicula_cornuta_AY368393	Appendicula_cornuta_PK12064	Bletilla_striata_KC704332
Anoectochilus_roxburghii_KR815830	Appendicula_cornuta_KF361651	Appendicula_cornuta_PK12065	Bletilla_striata_KF262159
Anoectochilus_roxburghii_KR815831	Appendicula_cornuta_KY239521	Arundina_graminifolia_AF519931	Bletilla_striata_KF262160
Anoectochilus_roxburghii_KR815832	Appendicula_cornuta_KY966709	Arundina_graminifolia_KFBG3175	Bletilla_striata_KFBG2048
Anoectochilus_roxburghii_KR815836	Appendicula_cornuta_KY966710	Arundina_graminifolia_SG1008	Bletilla_striata_KFBG3167
Anoectochilus_roxburghii_KR815837	Appendicula_cornuta_PK12065	Arundina_graminifolia_SG1206	Bletilla_striata_KP765447
Anoectochilus_roxburghii_KR815838	Arundina_graminifolia_AF263626	Arundina_graminifolia_SG1295	Brachycorythis_galeandra_PK12195
Anoectochilus_roxburghii_KY966417	Arundina_graminifolia_AF302692	Bletilla_striata_AF519939	Brachycorythis_galeandra_SG1261
Anoectochilus_roxburghii_PK12043	Arundina_graminifolia_EF079333	Bletilla_striata_KF650536	Bulbophyllum_affine_KF974510
Anoectochilus_roxburghii_PK12044	Arundina_graminifolia_JN004354	Bletilla_striata_KF650565	Bulbophyllum_affine_KFBG412
Anoectochilus_roxburghii_PK12068	Arundina_graminifolia_JN004355	Bletilla_striata_KFBG2048	Bulbophyllum_affine_SG1606
Anoectochilus_roxburghii_PK12069	Arundina_graminifolia_JN004356	Bletilla_striata_KFBG3167	Bulbophyllum_affine_SG1607
Anoectochilus_roxburghii_SG1219	Arundina_graminifolia_KF421845	Brachycorythis_galeandra_PK12195	Bulbophyllum_ambrosia_KFBG2805
Aphyllorchis_montana_FJ454867	Arundina_graminifolia_KX298566	Brachycorythis_galeandra_SG1261	Bulbophyllum_ambrosia_KFBG372
Aphyllorchis_montana_PK12147	Arundina_graminifolia_KY966712	Bulbophyllum_affine_KFBG412	Bulbophyllum_ambrosia_KFBG508
Aphyllorchis_montana_PK12148	Arundina_graminifolia_SG1008	Bulbophyllum_affine_SG1606	Bulbophyllum_ambrosia_KFBG9
Aphyllorchis_montana_SG1010	Arundina_graminifolia_SG1206	Bulbophyllum_affine_SG1607	Bulbophyllum_ambrosia_PK12090
Apostasia_nipponica_PK12273	Arundina_graminifolia_SG1295	Bulbophyllum_ambrosia_KFBG2805	Bulbophyllum_ambrosia_PK12092
Apostasia_nipponica_PK12274	Arundina_graminifolia_var_graminifolia_AB844195	Bulbophyllum_ambrosia_KFBG372	Bulbophyllum_ambrosia_SG1221
Appendicula_cornuta_AF521073	Arundina_graminifolia_var_graminifolia_AB844196	Bulbophyllum_ambrosia_KFBG508	Bulbophyllum_bicolor_CL10
Appendicula_cornuta_KY239261	Arundina_graminifolia_var_graminifolia_AB844197	Bulbophyllum_ambrosia_KFBG9	Bulbophyllum_bicolor_FT28
Appendicula_cornuta_KY966418	Arundina_graminifolia_var_graminifolia_AB844198	Bulbophyllum_ambrosia_PK12090	Bulbophyllum_bicolor_KFBG2210
Appendicula_cornuta_KY966419	Arundina_graminifolia_var_graminifolia_AB844199	Bulbophyllum_ambrosia_PK12092	Bulbophyllum_bicolor_KFBG3073
Appendicula_cornuta_PK12064	Arundina_graminifolia_var_graminifolia_AB844200	Bulbophyllum_ambrosia_SG1221	Bulbophyllum_bicolor_KFBG433A
Appendicula_cornuta_PK12065	Arundina_graminifolia_var_graminifolia_AB872252	Bulbophyllum_bicolor_CL10	Bulbophyllum_bicolor_KFBG445
Arundina_graminifolia_AF273335	Arundina_graminifolia_var_revoluta_AB844201	Bulbophyllum_bicolor_FT28	Bulbophyllum_bicolor_LMP19
Arundina_graminifolia_AF302727	Arundina_graminifolia_var_revoluta_AB844202	Bulbophyllum_bicolor_KFBG2210	Bulbophyllum_bicolor_PSL45
Arundina_graminifolia_AF461461	Arundina_graminifolia_var_revoluta_AB844203	Bulbophyllum_bicolor_KFBG3073	Bulbophyllum_bicolor_TMS05
Arundina_graminifolia_JN114437	Arundina_graminifolia_var_revoluta_AB844204	Bulbophyllum_bicolor_KFBG433A	Bulbophyllum_bicolor_TT43
Arundina_graminifolia_JN114438	Arundina_graminifolia_var_revoluta_AB844205	Bulbophyllum_bicolor_KFBG445	Bulbophyllum_delitescens_KFBG269
Arundina_graminifolia_JN114439	Arundina_graminifolia_var_revoluta_AB844206	Bulbophyllum_bicolor_LMP19	Bulbophyllum_delitescens_KFBG3070
Arundina_graminifolia_JN114440	Arundina_graminifolia_var_revoluta_AB844207	Bulbophyllum_bicolor_PSL45	Bulbophyllum_delitescens_KFBG432
Arundina_graminifolia_KY966420	Arundina_graminifolia_var_revoluta_AB844208	Bulbophyllum_bicolor_TMS05	Bulbophyllum_delitescens_SG1286
Arundina_graminifolia_SG1008	Arundina_graminifolia_var_revoluta_AB844209	Bulbophyllum_bicolor_TT43	Bulbophyllum_delitescens_SG1287
Arundina_graminifolia_SG1206	Arundina_graminifolia_var_revoluta_AB844210	Bulbophyllum_delitescens_KFBG269	Bulbophyllum_delitescens_SG1288
Arundina_graminifolia_SG1295	Arundina_graminifolia_var_revoluta_AB844211	Bulbophyllum_delitescens_KFBG3070	Bulbophyllum_kwangtungense_KFBG27001
Bletilla_striata_AF273334	Arundina_graminifolia_var_revoluta_AB844212	Bulbophyllum_delitescens_KFBG432	Bulbophyllum_kwangtungense_KFBG2798
Bletilla_striata_AF461466	Arundina_graminifolia_var_revoluta_AB844213	Bulbophyllum_delitescens_SG1286	Bulbophyllum_kwangtungense_KFBG2820
Bletilla_striata_EU100762	Arundina_graminifolia_var_revoluta_AB844214	Bulbophyllum_delitescens_SG1287	Bulbophyllum_kwangtungense_PK12070
Bletilla_striata_KF560509	Arundina_graminifolia_var_revoluta_AB844215	Bulbophyllum_delitescens_SG1288	Bulbophyllum_odoratissimum_EU887945
Bletilla_striata_KF560540	Arundina_graminifolia_var_revoluta_AB844216	Bulbophyllum_kwangtungense_KFBG27001	Bulbophyllum_odoratissimum_KFBG493
Bletilla_striata_KF680524	Arundina_graminifolia_var_revoluta_AB844217	Bulbophyllum_kwangtungense_KFBG2798	Bulbophyllum_odoratissimum_KP704458
Bletilla_striata_KF698622	Bletilla_striata_AF263630	Bulbophyllum_kwangtungense_KFBG2820	Bulbophyllum_odoratissimum_PK12119
Bletilla_striata_KF698623	Bletilla_striata_EF079331	Bulbophyllum_kwangtungense_PK12070	Bulbophyllum_odoratissimum_SG1275
Bletilla_striata_KFBG2048	Bletilla_striata_EU490679	Bulbophyllum_odoratissimum_KFBG493	Bulbophyllum_pectenveneris_KFBG294
Bletilla_striata_KP866820	Bletilla_striata_GQ434129	Bulbophyllum_odoratissimum_PK12119	Bulbophyllum_pectenveneris_KFBG297
Bletilla_striata_KP866821	Bletilla_striata_KC704596	Bulbophyllum_odoratissimum_SG1275	Bulbophyllum_scabratum_KFBG2815
Bletilla_striata_KP866822	Bletilla_striata_KC704597	Bulbophyllum_pectenveneris_KFBG294	Bulbophyllum_scabratum_PK12041
Bletilla_striata_KP866823	Bletilla_striata_KF262041	Bulbophyllum_pectenveneris_KFBG297	Bulbophyllum_scabratum_PK12126
Bletilla_striata_KP866824	Bletilla_striata_KF262042	Bulbophyllum_scabratum_KFBG2815	Bulbophyllum_scabratum_PK12127
Bletilla_striata_KP866825	Bletilla_striata_KF361655	Bulbophyllum_scabratum_PK12041	Bulbophyllum_stenobulbon_KFBG2806
Bletilla_striata_KP866826	Bletilla_striata_KF673785	Bulbophyllum_scabratum_PK12126	Bulbophyllum_stenobulbon_PK12111
Bletilla_striata_KP866827	Bletilla_striata_KF673786	Bulbophyllum_scabratum_PK12127	Bulbophyllum_stenobulbon_PK12112
Bletilla_striata_KP866828	Bletilla_striata_KFBG2048	Bulbophyllum_stenobulbon_KFBG2806	Bulbophyllum_stenobulbon_PK12113
Bletilla_striata_KT119555	Bletilla_striata_KY966713	Bulbophyllum_stenobulbon_PK12111	Bulbophyllum_stenobulbon_SG1226
Bletilla_striata_KT338650	Bletilla_striata_MG490283	Bulbophyllum_stenobulbon_PK12112	Bulbophyllum_tigridum_KFBG468
Bletilla_striata_KY966421	Brachycorythis_galeandra_PK12195	Bulbophyllum_stenobulbon_PK12113	Bulbophyllum_tigridum_PK12209
Brachycorythis_galeandra_PK12195	Brachycorythis_galeandra_SG1261	Bulbophyllum_stenobulbon_SG1226	Bulbophyllum_tigridum_SG1310
Brachycorythis_galeandra_SG1261	Bulbophyllum_affine_KF361658	Bulbophyllum_tigridum_KFBG468	Bulbophyllum_tseanum_SG1272
Bulbophyllum_affine_EF195916	Bulbophyllum_affine_KF974494	Bulbophyllum_tigridum_PK12209	Bulbophyllum_tseanum_SG1616
Bulbophyllum_affine_KC568305	Bulbophyllum_affine_KFBG412	Bulbophyllum_tigridum_SG1310	Calanthe_dominyi_SG1359
Bulbophyllum_affine_KF866246	Bulbophyllum_affine_KJ462086	Bulbophyllum_tseanum_SG1272	Calanthe_graciliflora_PK12206
Bulbophyllum_affine_KFBG412	Bulbophyllum_affine_KX455831	Bulbophyllum_tseanum_SG1616	Calanthe_graciliflora_PK12207
Bulbophyllum_affine_KX455815	Bulbophyllum_affine_KY966714	Calanthe_dominyi_SG1359	Calanthe_graciliflora_SG1225
Bulbophyllum_affine_KY966422	Bulbophyllum_affine_SG1606	Calanthe_graciliflora_KF650512	Calanthe_masuca_KFBG11
Bulbophyllum_affine_MK164425	Bulbophyllum_affine_SG1607	Calanthe_graciliflora_KF650522	Calanthe_masuca_PK12110
Bulbophyllum_affine_SG1606	Bulbophyllum_ambrosia_KF361657	Calanthe_graciliflora_PK12206	Calanthe_masuca_SG026
Bulbophyllum_affine_SG1607	Bulbophyllum_ambrosia_KY966715	Calanthe_graciliflora_PK12207	Calanthe_masuca_SG1360
Bulbophyllum_ambrosia_JN619413	Bulbophyllum_ambrosia_KY966716	Calanthe_graciliflora_SG1225	Calanthe_masuca_SG1361
Bulbophyllum_ambrosia_KC568306	Bulbophyllum_ambrosia_KY966717	Calanthe_masuca_KFBG11	Calanthe_speciosa_KFBG136
Bulbophyllum_ambrosia_KY966423	Bulbophyllum_ambrosia_KY966718	Calanthe_masuca_PK12110	Calanthe_speciosa_PK12168
Bulbophyllum_ambrosia_KY966424	Bulbophyllum_ambrosia_PK12090	Calanthe_masuca_SG026	Calanthe_speciosa_PK12169
Bulbophyllum_ambrosia_KY966425	Bulbophyllum_ambrosia_PK12092	Calanthe_masuca_SG1360	Calanthe_speciosa_SG1313
Bulbophyllum_ambrosia_KY966426	Bulbophyllum_ambrosia_SG1221	Calanthe_masuca_SG1361	Calanthe_speciosa_SG1368
Bulbophyllum_ambrosia_MK164427	Bulbophyllum_bicolor_CL10	Calanthe_speciosa_KF650551	Calanthe_triplicata_KF852648
Bulbophyllum_ambrosia_PK12090	Bulbophyllum_bicolor_FT28	Calanthe_speciosa_KFBG136	Calanthe_triplicata_KFBG3172
Bulbophyllum_ambrosia_PK12092	Bulbophyllum_bicolor_KFBG2210	Calanthe_speciosa_PK12168	Calanthe_triplicata_KFBG601
Bulbophyllum_ambrosia_SG1221	Bulbophyllum_bicolor_KFBG3073	Calanthe_speciosa_PK12169	Calanthe_triplicata_SG1311
Bulbophyllum_bicolor_CL10	Bulbophyllum_bicolor_KFBG433A	Calanthe_speciosa_SG1313	Cephalantheropsis_obcordata_KFBG140
Bulbophyllum_bicolor_FT28	Bulbophyllum_bicolor_KFBG445	Calanthe_speciosa_SG1368	Cephalantheropsis_obcordata_KFBG2518A
Bulbophyllum_bicolor_KFBG2210	Bulbophyllum_bicolor_KY022445	Calanthe_triplicata_KF650508	Cephalantheropsis_obcordata_KFBG2520
Bulbophyllum_bicolor_KFBG3073	Bulbophyllum_bicolor_KY966722	Calanthe_triplicata_KF650518	Cephalantheropsis_obcordata_PK12079
Bulbophyllum_bicolor_KFBG433A	Bulbophyllum_bicolor_KY966723	Calanthe_triplicata_KFBG3172	Cephalantheropsis_obcordata_PK12080
Bulbophyllum_bicolor_KFBG445	Bulbophyllum_bicolor_KY966724	Calanthe_triplicata_KFBG601	Cephalantheropsis_obcordata_PK12081
Bulbophyllum_bicolor_KY022455	Bulbophyllum_bicolor_LMP19	Calanthe_triplicata_SG1311	Cephalantheropsis_obcordata_SG1209
Bulbophyllum_bicolor_KY966430	Bulbophyllum_bicolor_PSL45	Cephalantheropsis_obcordata_KF650517	Cheirostylis_clibborndyeri_PK12023
Bulbophyllum_bicolor_KY966431	Bulbophyllum_bicolor_TMS05	Cephalantheropsis_obcordata_KFBG140	Cheirostylis_clibborndyeri_PK12096
Bulbophyllum_bicolor_KY966432	Bulbophyllum_bicolor_TT43	Cephalantheropsis_obcordata_KFBG2518A	Cheirostylis_clibborndyeri_SG1349
Bulbophyllum_bicolor_LMP19	Bulbophyllum_delitescens_KY966730	Cephalantheropsis_obcordata_KFBG2520	Cheirostylis_jamesleungii_PK12205
Bulbophyllum_bicolor_MK164432	Bulbophyllum_delitescens_KY966731	Cephalantheropsis_obcordata_PK12079	Cheirostylis_monteiroi_PK12093
Bulbophyllum_bicolor_MK164433	Bulbophyllum_delitescens_KY966732	Cephalantheropsis_obcordata_PK12080	Cheirostylis_monteiroi_PK12094
Bulbophyllum_bicolor_PSL45	Bulbophyllum_delitescens_KY966733	Cephalantheropsis_obcordata_PK12081	Cheirostylis_monteiroi_SG1344
Bulbophyllum_bicolor_TMS05	Bulbophyllum_delitescens_SG1286	Cephalantheropsis_obcordata_SG1208	Cheirostylis_pusilla_HK43263
Bulbophyllum_bicolor_TT43	Bulbophyllum_delitescens_SG1287	Cephalantheropsis_obcordata_SG1209	Cheirostylis_yunnanensis_PK12097
Bulbophyllum_delitescens_KY966439	Bulbophyllum_delitescens_SG1288	Cheirostylis_clibborndyeri_PK12023	Cheirostylis_yunnanensis_SG1227
Bulbophyllum_delitescens_KY966440	Bulbophyllum_kwangtungense_KFBG27001	Cheirostylis_clibborndyeri_PK12096	Cheirostylis_yunnanensis_SG1228
Bulbophyllum_delitescens_KY966441	Bulbophyllum_kwangtungense_KFBG2820	Cheirostylis_clibborndyeri_SG1349	Cheirostylis_yunnanensis_SG1229
Bulbophyllum_delitescens_KY966442	Bulbophyllum_kwangtungense_KY966740	Cheirostylis_jamesleungii_PK12205	Chrysoglossum_assamicum_SG1622
Bulbophyllum_delitescens_MK164448	Bulbophyllum_odoratissimum_FJ216638	Cheirostylis_monteiroi_PK12093	Chrysoglossum_assamicum_SG1623
Bulbophyllum_delitescens_SG1286	Bulbophyllum_odoratissimum_FJ794042	Cheirostylis_monteiroi_PK12094	Cleisostoma_paniculatum_KFBG516
Bulbophyllum_delitescens_SG1287	Bulbophyllum_odoratissimum_KF974490	Cheirostylis_monteiroi_SG1344	Cleisostoma_paniculatum_KJ733481
Bulbophyllum_delitescens_SG1288	Bulbophyllum_odoratissimum_KP704477	Cheirostylis_pusilla_HK43263	Cleisostoma_rostratum_KFBG548
Bulbophyllum_kwangtungense_JN619414	Bulbophyllum_odoratissimum_KY966758	Cheirostylis_yunnanensis_PK12097	Cleisostoma_rostratum_KFBG789
Bulbophyllum_kwangtungense_KFBG27001	Bulbophyllum_odoratissimum_KY966759	Cheirostylis_yunnanensis_SG1227	Cleisostoma_rostratum_KJ733484
Bulbophyllum_kwangtungense_KFBG2798	Bulbophyllum_odoratissimum_PK12119	Cheirostylis_yunnanensis_SG1228	Cleisostoma_rostratum_PK1208
Bulbophyllum_kwangtungense_KFBG2820	Bulbophyllum_odoratissimum_SG1275	Cheirostylis_yunnanensis_SG1229	Cleisostoma_rostratum_PK12101
Bulbophyllum_kwangtungense_MK164466	Bulbophyllum_pectenveneris_KY966761	Chrysoglossum_assamicum_SG1622	Cleisostoma_rostratum_PK12158
Bulbophyllum_kwangtungense_PK12070	Bulbophyllum_pectenveneris_KY966762	Chrysoglossum_assamicum_SG1623	Cleisostoma_rostratum_SG1200
Bulbophyllum_odoratissimum_FJ428222	Bulbophyllum_scabratum_KY966745	Cleisostoma_paniculatum_KFBG516	Cleisostoma_rostratum_SG1301
Bulbophyllum_odoratissimum_FJ428223	Bulbophyllum_scabratum_PK12041	Cleisostoma_paniculatum_KJ733638	Cleisostoma_simondii_KFBG3176
Bulbophyllum_odoratissimum_HQ114230	Bulbophyllum_scabratum_PK12126	Cleisostoma_rostratum_KFBG548	Cleisostoma_simondii_KFBG794
Bulbophyllum_odoratissimum_KF866242	Bulbophyllum_scabratum_PK12127	Cleisostoma_rostratum_KFBG789	Cleisostoma_simondii_KJ733485
Bulbophyllum_odoratissimum_KP265007	Bulbophyllum_stenobulbon_KFBG2806	Cleisostoma_rostratum_KJ733641	Cleisostoma_simondii_PK12176
Bulbophyllum_odoratissimum_KY966466	Bulbophyllum_stenobulbon_PK12111	Cleisostoma_rostratum_PK12089	Cleisostoma_simondii_SG1314
Bulbophyllum_odoratissimum_KY966467	Bulbophyllum_stenobulbon_PK12112	Cleisostoma_rostratum_PK12101	Cleisostoma_simondii_SG1327
Bulbophyllum_odoratissimum_MK164483	Bulbophyllum_stenobulbon_PK12113	Cleisostoma_rostratum_PK12158	Cleisostoma_simondii_SG1328
Bulbophyllum_odoratissimum_PK12119	Bulbophyllum_stenobulbon_SG1226	Cleisostoma_rostratum_SG1200	Cleisostoma_simondii_SG1329
Bulbophyllum_odoratissimum_SG1275	Bulbophyllum_tigridum_KFBG468	Cleisostoma_rostratum_SG1301	Cleisostoma_simondii_SG1330
Bulbophyllum_pectenveneris_JN619418	Bulbophyllum_tigridum_KX455836	Cleisostoma_simondii_KFBG3176	Cleisostoma_simondii_var_guangdongense_KFBG2212
Bulbophyllum_pectenveneris_KY966470	Bulbophyllum_tigridum_PK12209	Cleisostoma_simondii_KFBG794	Cleisostoma_simondii_var_guangdongense_KJ733486
Bulbophyllum_pectenveneris_KY966471	Bulbophyllum_tigridum_SG1310	Cleisostoma_simondii_KJ733642	Cleisostoma_williamsonii_KJ733489
Bulbophyllum_pectenveneris_MK164486	Bulbophyllum_tseanum_SG1272	Cleisostoma_simondii_PK12176	Coelogyne_cantonensis_KFBG658A
Bulbophyllum_scabratum_JN619409	Bulbophyllum_tseanum_SG1616	Cleisostoma_simondii_SG1314	Coelogyne_cantonensis_SG1239
Bulbophyllum_scabratum_KY966453	Calanthe_dominyi_SG1359	Cleisostoma_simondii_SG1327	Coelogyne_cantonensis_SG1339
Bulbophyllum_scabratum_MK164471	Calanthe_graciliflora_KF673800	Cleisostoma_simondii_SG1328	Coelogyne_cantonensis_SG1388
Bulbophyllum_scabratum_PK12041	Calanthe_graciliflora_KF673801	Cleisostoma_simondii_SG1329	Coelogyne_chinensis_KFBG3169
Bulbophyllum_scabratum_PK12126	Calanthe_graciliflora_KF852698	Cleisostoma_simondii_SG1330	Coelogyne_chinensis_KFBG799
Bulbophyllum_scabratum_PK12127	Calanthe_graciliflora_PK12206	Cleisostoma_simondii_var_guangdongense_KFBG2212	Coelogyne_chinensis_PK12114
Bulbophyllum_stenobulbon_KFBG2806	Calanthe_graciliflora_PK12207	Cleisostoma_simondii_var_guangdongense_KJ733643	Coelogyne_chinensis_PK12115
Bulbophyllum_stenobulbon_MK164513	Calanthe_graciliflora_SG1225	Cleisostoma_williamsonii_KJ733646	Coelogyne_chinensis_SG1232
Bulbophyllum_stenobulbon_PK12111	Calanthe_masuca_KFBG11	Coelogyne_cantonensis_KFBG658A	Coelogyne_chinensis_SG1251
Bulbophyllum_stenobulbon_PK12112	Calanthe_masuca_PK12110	Coelogyne_cantonensis_SG1239	Coelogyne_fimbriata_KFBG411
Bulbophyllum_stenobulbon_PK12113	Calanthe_masuca_SG026	Coelogyne_cantonensis_SG1339	Coelogyne_fimbriata_KFBG523
Bulbophyllum_stenobulbon_SG1226	Calanthe_masuca_SG1360	Coelogyne_cantonensis_SG1388	Coelogyne_fimbriata_KFBG712
Bulbophyllum_tigridum_KFBG468	Calanthe_masuca_SG1361	Coelogyne_chinensis_KFBG3169	Coelogyne_fimbriata_KP694323
Bulbophyllum_tigridum_KX455820	Calanthe_speciosa_KF673817	Coelogyne_chinensis_KFBG799	Coelogyne_fimbriata_SG1059
Bulbophyllum_tigridum_MK164520	Calanthe_speciosa_KFBG136	Coelogyne_chinensis_PK12114	Coelogyne_fimbriata_SG1061
Bulbophyllum_tigridum_SG1310	Calanthe_speciosa_PK12168	Coelogyne_chinensis_PK12115	Coelogyne_fimbriata_SG1062
Bulbophyllum_tseanum_MK164524	Calanthe_speciosa_PK12169	Coelogyne_chinensis_SG1232	Coelogyne_fimbriata_SG1079
Bulbophyllum_tseanum_SG1272	Calanthe_speciosa_SG1313	Coelogyne_chinensis_SG1251	Coelogyne_fimbriata_var_leungiana_KFBG260
Bulbophyllum_tseanum_SG1616	Calanthe_speciosa_SG1368	Coelogyne_fimbriata_KFBG411	Coelogyne_fimbriata_var_leungiana_KFBG640
Calanthe_dominyi_SG1359	Calanthe_triplicata_KF673822	Coelogyne_fimbriata_KFBG523	Coelogyne_fimbriata_var_leungiana_SG1058
Calanthe_graciliflora_AY882608	Calanthe_triplicata_KF673849	Coelogyne_fimbriata_KFBG712	Collabium_chinense_KF852655
Calanthe_graciliflora_KF560484	Calanthe_triplicata_KF852713	Coelogyne_fimbriata_SG1059	Crepidium_allanii_KFBG4610
Calanthe_graciliflora_KF560495	Calanthe_triplicata_KFBG601	Coelogyne_fimbriata_SG1061	Crepidium_allanii_KFBG4611
Calanthe_graciliflora_PK12206	Calanthe_triplicata_KM894885	Coelogyne_fimbriata_SG1062	Crepidium_cordilabium_PK12270
Calanthe_graciliflora_PK12207	Calanthe_triplicata_KY966783	Coelogyne_fimbriata_SG1079	Crepidium_cordilabium_PK12271
Calanthe_graciliflora_SG1225	Calanthe_triplicata_SG1311	Coelogyne_fimbriata_var_leungiana_KFBG260	Crepidium_cordilabium_PK12272
Calanthe_masuca_KFBG11	Cephalantheropsis_obcordata_KF673828	Coelogyne_fimbriata_var_leungiana_KFBG640	Crepidium_purpureum_PK12185
Calanthe_masuca_PK12110	Cephalantheropsis_obcordata_KFBG140	Coelogyne_fimbriata_var_leungiana_SG1058A	Crepidium_purpureum_SG1193
Calanthe_masuca_SG026	Cephalantheropsis_obcordata_KFBG2520	Collabium_chinense_KF650569	Crepidium_purpureum_SG1194
Calanthe_masuca_SG1360	Cephalantheropsis_obcordata_KY966786	Crepidium_allanii_KFBG4610	Crepidium_purpureum_SG1379
Calanthe_masuca_SG1361	Cephalantheropsis_obcordata_PK12079	Crepidium_allanii_KFBG4611	Cryptochilus_roseus_KFBG2118
Calanthe_speciosa_KFBG136	Cephalantheropsis_obcordata_PK12080	Crepidium_cordilabium_PK12270	Cryptochilus_roseus_KFBG2157
Calanthe_speciosa_KY951546	Cheirostylis_monteiroi_SG1344	Crepidium_cordilabium_PK12271	Cryptochilus_roseus_KFBG3177
Calanthe_speciosa_PK12168	Cheirostylis_pusilla_HK43263	Crepidium_cordilabium_PK12272	Cryptochilus_roseus_PK12087
Calanthe_speciosa_PK12169	Cheirostylis_yunnanensis_PK12097	Crepidium_purpureum_PK12185	Cryptochilus_roseus_PK12088
Calanthe_speciosa_SG1313	Cheirostylis_yunnanensis_SG1227	Crepidium_purpureum_SG1193	Cryptochilus_roseus_PK12187
Calanthe_speciosa_SG1368	Cheirostylis_yunnanensis_SG1229	Crepidium_purpureum_SG1194	Cryptostylis_arachnites_12188
Calanthe_triplicata_AY882614	Chrysoglossum_assamicum_SG1622	Crepidium_purpureum_SG1379	Cryptostylis_arachnites_SG027
Calanthe_triplicata_KF560480	Chrysoglossum_assamicum_SG1623	Cryptochilus_roseus_KFBG2118	Cryptostylis_arachnites_SG1142
Calanthe_triplicata_KF560491	Cleisostoma_paniculatum_KFBG516	Cryptochilus_roseus_KFBG2157	Cryptostylis_arachnites_SG1380
Calanthe_triplicata_KFBG601	Cleisostoma_paniculatum_KJ733559	Cryptochilus_roseus_KFBG3177	Curculigo_orchioides_PK12054
Calanthe_triplicata_KM025154	Cleisostoma_rostratum_KFBG789	Cryptochilus_roseus_KY239486	Curculigo_orchioides_SG1196
Calanthe_triplicata_KY966491	Cleisostoma_rostratum_KJ733562	Cryptochilus_roseus_PK12087	Cymbidium_aloifolium_FJ527771
Calanthe_triplicata_SG1311	Cleisostoma_rostratum_KY966792	Cryptochilus_roseus_PK12088	Cymbidium_aloifolium_KFBG2049
Cephalantheropsis_obcordata_KF560490	Cleisostoma_rostratum_PK12089	Cryptochilus_roseus_PK12187	Cymbidium_aloifolium_KFBG2205
Cephalantheropsis_obcordata_KFBG2520	Cleisostoma_rostratum_PK12101	Cryptostylis_arachnites_PK12188	Cymbidium_ensifolium_FJ527765
Cephalantheropsis_obcordata_KY966494	Cleisostoma_rostratum_PK12158	Cryptostylis_arachnites_SG027	Cymbidium_ensifolium_FJ527766
Cephalantheropsis_obcordata_KY966495	Cleisostoma_rostratum_SG1200	Cryptostylis_arachnites_SG1142	Cymbidium_ensifolium_KF262184
Cephalantheropsis_obcordata_PK12079	Cleisostoma_rostratum_SG1301	Cryptostylis_arachnites_SG1380	Cymbidium_ensifolium_KJ597911
Cephalantheropsis_obcordata_PK12080	Cleisostoma_simondii_KJ733563	Curculigo_orchioides_PK12054	Cymbidium_ensifolium_KJ597912
Cephalantheropsis_obcordata_PK12081	Cleisostoma_simondii_KY966793	Curculigo_orchioides_SG1196	Cymbidium_ensifolium_KJ597913
Cephalantheropsis_obcordata_SG1208	Cleisostoma_simondii_KY966794	Cymbidium_aloifolium_KFBG2049	Cymbidium_ensifolium_KJ597914
Cephalantheropsis_obcordata__KFBG140	Cleisostoma_simondii_PK12176	Cymbidium_aloifolium_KFBG2205	Cymbidium_ensifolium_PK12208
Cephalantheropsis_obcordata__SG1209	Cleisostoma_simondii_SG1314	Cymbidium_ensifolium_PK12208	Cymbidium_ensifolium_SG1214
Cheirostylis_clibborndyeri_KY966496	Cleisostoma_simondii_SG1327	Cymbidium_ensifolium_SG1214	Cymbidium_ensifolium_SG1278
Cheirostylis_clibborndyeri_PK12096	Cleisostoma_simondii_SG1328	Cymbidium_ensifolium_SG1278	Cymbidium_ensifolium_SG1285
Cheirostylis_clibborndyeri_SG1349	Cleisostoma_simondii_SG1329	Cymbidium_ensifolium_SG1285	Cymbidium_kanran_JX202690
Cheirostylis_jamesleungii_PK12205	Cleisostoma_simondii_SG1330	Cymbidium_kanran_JX202725	Cymbidium_kanran_KC704354
Cheirostylis_monteiroi_PK12093	Cleisostoma_simondii_var_guangdongense_KJ733564	Cymbidium_kanran_KF650571	Cymbidium_kanran_KF262187
Cheirostylis_monteiroi_PK12094	Cleisostoma_simondii_var_guangdongense_KY966696	Cymbidium_lancifolium_KFBG734	Cymbidium_kanran_KJ597904
Cheirostylis_monteiroi_SG1344	Cleisostoma_williamsonii_KJ733567	Cymbidium_lancifolium_PK12128	Cymbidium_kanran_KJ597905
Cheirostylis_pusilla_HK43263	Coelogyne_cantonensis_KY966934	Cymbidium_lancifolium_SG1274	Cymbidium_kanran_KJ597906
Cheirostylis_yunnanensis_KT343978	Coelogyne_cantonensis_SG1239	Cymbidium_sinense_SG1213	Cymbidium_kanran_KJ597907
Cheirostylis_yunnanensis_PK12097	Coelogyne_cantonensis_SG1339	Cymbidium_sinense_SG1218	Cymbidium_lancifolium_HM008991
Cheirostylis_yunnanensis_SG1227	Coelogyne_cantonensis_SG1388	Cymbidium_sinense_SG1341	Cymbidium_lancifolium_KC704355
Cheirostylis_yunnanensis_SG1228	Coelogyne_chinensis_AF448866	Cymbidium_sinense_SG1342	Cymbidium_lancifolium_KFBG734
Cheirostylis_yunnanensis_SG1229	Coelogyne_chinensis_KF361635	Dendrobium_aduncum_KFBG8766	Cymbidium_lancifolium_KJ597919
Chrysoglossum_assamicum_SG1622	Coelogyne_chinensis_KY966935	Dendrobium_cf_mimicum_PK12237E	Cymbidium_lancifolium_KJ597920
Chrysoglossum_assamicum_SG1623	Coelogyne_chinensis_KY966936	Dendrobium_cf_mimicum_PK12237J	Cymbidium_lancifolium_PK12128
Cleisostoma_paniculatum_KFBG516	Coelogyne_chinensis_PK12114	Dendrobium_linawianum_SG1347	Cymbidium_lancifolium_SG1274
Cleisostoma_paniculatum_KJ733401	Coelogyne_chinensis_PK12115	Dendrobium_lindleyi_KFBG203	Cymbidium_sinense_HM008989
Cleisostoma_paniculatum_KT223752	Coelogyne_chinensis_SG1232	Dendrobium_loddigesii_EF397927	Cymbidium_sinense_KJ597915
Cleisostoma_rostratum_KFBG789	Coelogyne_chinensis_SG1251	Dendrobium_loddigesii_KFBG1101	Cymbidium_sinense_KJ597916
Cleisostoma_rostratum_KJ733404	Coelogyne_fimbriata_AF302710	Dendrobium_loddigesii_SG1255	Cymbidium_sinense_KJ597917
Cleisostoma_rostratum_KY966502	Coelogyne_fimbriata_JF422078	Dendrobium_spatella_SG1357	Cymbidium_sinense_KJ597918
Cleisostoma_rostratum_PK12089	Coelogyne_fimbriata_KF361619	Dendrobium_spatella_SG1358	Cymbidium_sinense_SG1213
Cleisostoma_rostratum_PK12101	Coelogyne_fimbriata_KFBG411	Dendrolirium_lasiopetalum_KFBG701	Cymbidium_sinense_SG1218
Cleisostoma_rostratum_PK12158	Coelogyne_fimbriata_KFBG523	Dendrolirium_lasiopetalum_PK12173	Cymbidium_sinense_SG1342
Cleisostoma_rostratum_SG1200	Coelogyne_fimbriata_KR857337	Dendrolirium_lasiopetalum_PK12174	Dendrobium_aduncum_FJ216483
Cleisostoma_rostratum_SG1301	Coelogyne_fimbriata_KR905392	Dendrolirium_lasiopetalum_SG1312	Dendrobium_aduncum_KF177467
Cleisostoma_simondii_KJ733405	Coelogyne_fimbriata_KY966796	Dienia_ophrydis_KFBG7819	Dendrobium_aduncum_KFBG8766
Cleisostoma_simondii_KY966503	Coelogyne_fimbriata_SG1059	Dienia_ophrydis_SG1201	Dendrobium_aduncum_KJ174241
Cleisostoma_simondii_KY966504	Coelogyne_fimbriata_SG1061F	Dienia_ophrydis_SG1254	Dendrobium_aduncum_KJ174242
Cleisostoma_simondii_MG822849	Coelogyne_fimbriata_SG1062	Dienia_ophrydis_SG1276	Dendrobium_aduncum_KJ174243
Cleisostoma_simondii_PK12176	Coelogyne_fimbriata_SG1079	Diploprora_championii_KFBG36L	Dendrobium_aduncum_KJ174244
Cleisostoma_simondii_SG1314	Coelogyne_fimbriata_var_leungiana_KFBG640	Diploprora_championii_KFBG436	Dendrobium_aduncum_KJ672701
Cleisostoma_simondii_SG1327	Coelogyne_fimbriata_var_leungiana_KY966797	Diploprora_championii_KFBG628	Dendrobium_aduncum_KP159307
Cleisostoma_simondii_SG1328	Coelogyne_fimbriata_var_leungiana_SG1058	Diploprora_championii_KJ733647	Dendrobium_aduncum_KR075056
Cleisostoma_simondii_SG1329	Collabium_chinense_KF673830	Diploprora_championii_PK12025	Dendrobium_cf_mimicum_PK12237E
Cleisostoma_simondii_SG1330	Collabium_chinense_KF852672	Diploprora_championii_PK12029	Dendrobium_cf_mimicum_PK12237J
Cleisostoma_simondii_var_guangdongense_KFBG2212	Crepidium_acuminatum_AB290892	Diploprora_championii_PK12095	Dendrobium_crumenatum_JF693815
Cleisostoma_simondii_var_guangdongense_KJ733406	Crepidium_acuminatum_JN004398	Diploprora_championii_SG1144	Dendrobium_linawianum_KJ672711
Cleisostoma_williamsonii_KJ733409	Crepidium_acuminatum_JN004399	Diploprora_championii_SG1230	Dendrobium_linawianum_KP159308
Coelogyne_cantonensis_KY966649	Crepidium_acuminatum_JN004400	Eria_scabrilinguis_KFBG916	Dendrobium_linawianum_SG1347
Coelogyne_cantonensis_SG1239	Crepidium_acuminatum_JN004401	Eria_scabrilinguis_KFBG927	Dendrobium_lindleyi_EF590688
Coelogyne_cantonensis_SG1339	Crepidium_acuminatum_JN004402	Eria_scabrilinguis_KY239382	Dendrobium_lindleyi_GQ248286
Coelogyne_cantonensis_SG1388	Crepidium_acuminatum_KJ459304	Eria_scabrilinguis_PK12164	Dendrobium_lindleyi_KFBG203
Coelogyne_chinensis_EU592035	Crepidium_acuminatum_KX344572	Eria_scabrilinguis_PK12165	Dendrobium_lindleyi_MF437026
Coelogyne_chinensis_KY966650	Crepidium_allanii_KFBG4610	Eria_scabrilinguis_SG1302	Dendrobium_loddigesii_EU881986
Coelogyne_chinensis_KY966651	Crepidium_allanii_KFBG4611	Erythrodes_blumei_KT385495	Dendrobium_loddigesii_EU887940
Coelogyne_chinensis_PK12114	Crepidium_cordilabium_PK12270	Erythrodes_blumei_PK12103	Dendrobium_loddigesii_KF177520
Coelogyne_chinensis_PK12115	Crepidium_cordilabium_PK12271	Erythrodes_blumei_PK12104	Dendrobium_loddigesii_KFBG1101
Coelogyne_chinensis_SG1232	Crepidium_cordilabium_PK12272	Eulophia_flava_SG1158	Dendrobium_loddigesii_KP159310
Coelogyne_chinensis_SG1251	Crepidium_purpureum_PK12185	Eulophia_flava_SG1159	Dendrobium_loddigesii_KP704448
Coelogyne_fimbriata_AF302745	Crepidium_purpureum_SG1193	Eulophia_graminea_SG1270	Dendrobium_loddigesii_KT792685
Coelogyne_fimbriata_EU441205	Crepidium_purpureum_SG1194	Eulophia_graminea_SG1350	Dendrobium_loddigesii_SG1255
Coelogyne_fimbriata_JF422074	Crepidium_purpureum_SG1379	Eulophia_picta_PK12045	Dendrobium_spatella_KF177550
Coelogyne_fimbriata_KFBG411	Cryptochilus_roseus_KFBG2118	Eulophia_picta_PK12046	Dendrobium_spatella_KF177551
Coelogyne_fimbriata_KFBG523	Cryptochilus_roseus_KY239613	Eulophia_picta_PK12047	Dendrobium_spatella_SG1357
Coelogyne_fimbriata_KR857330	Cryptochilus_roseus_KY966803	Eulophia_picta_PK12048	Dendrobium_spatella_SG1358
Coelogyne_fimbriata_KY966506	Cryptochilus_roseus_KY966804	Eulophia_picta_PK12137	Dendrolirium_lasiopetalum_KFBG701
Coelogyne_fimbriata_SG1059	Cryptochilus_roseus_PK12087	Eulophia_picta_PK12138	Dendrolirium_lasiopetalum_PK12173
Coelogyne_fimbriata_SG1061F	Cryptochilus_roseus_PK12088	Eulophia_picta_PK12153	Dendrolirium_lasiopetalum_PK12174
Coelogyne_fimbriata_SG1062D	Cryptostylis_arachnites_PK12188	Eulophia_picta_SG1271	Dendrolirium_lasiopetalum_SG1312
Coelogyne_fimbriata_SG1079	Cryptostylis_arachnites_SG1380	Eulophia_zollingeri_SG1262	Dienia_ophrydis_KFBG7819
Coelogyne_fimbriata_var_leungiana_KFBG640	Curculigo_orchioides_SG1196	Eulophia_zollingeri_SG1263	Dienia_ophrydis_SG1201
Coelogyne_fimbriata_var_leungiana_KY966507	Cymbidium_aloifolium_AF470485	Eulophia_zollingeri_SG1264	Dienia_ophrydis_SG1254
Coelogyne_fimbriata_var_leungiana_SG1058A	Cymbidium_aloifolium_HM137055	Eulophia_zollingeri_SG1265	Dienia_ophrydis_SG1276
Collabium_chinense_KF560544	Cymbidium_aloifolium_JN004411	Eulophia_zollingeri_SG1353	Diploprora_championii_KFBG36L
Collabium_chinense_KM025156	Cymbidium_aloifolium_JN004412	Gastrochilus_japonicus_AY266122	Diploprora_championii_KFBG436
Crepidium_acuminatum_AB290884	Cymbidium_aloifolium_KF421846	Gastrochilus_japonicus_KF545897	Diploprora_championii_KFBG628
Crepidium_acuminatum_JN114478	Cymbidium_aloifolium_KFBG2049	Gastrochilus_japonicus_KFBG308	Diploprora_championii_KJ733490
Crepidium_acuminatum_JN114479	Cymbidium_aloifolium_KX298600	Gastrochilus_japonicus_KJ733655	Diploprora_championii_PK12025
Crepidium_acuminatum_JN114480	Cymbidium_aloifolium_KY966805	Gastrochilus_kadooriei_PK12022	Diploprora_championii_PK12029
Crepidium_acuminatum_JN114481	Cymbidium_aloifolium_MG019922	Goodyera_foliosa_KT385512	Diploprora_championii_PK12095
Crepidium_acuminatum_JN114482	Cymbidium_ensifolium_AF263648	Goodyera_foliosa_KT385513	Diploprora_championii_SG1144
Crepidium_acuminatum_KJ459274	Cymbidium_ensifolium_AF470464	Goodyera_foliosa_KT385514	Diploprora_championii_SG1230
Crepidium_acuminatum_KX277725	Cymbidium_ensifolium_HM137050	Goodyera_foliosa_KT385515	Eria_scabrilinguis_KFBG916
Crepidium_acuminatum_MF287967	Cymbidium_ensifolium_KF262066	Goodyera_foliosa_KT385516	Eria_scabrilinguis_KFBG927
Crepidium_allanii_KFBG4610	Cymbidium_ensifolium_KJ597877	Goodyera_foliosa_KT385517	Eria_scabrilinguis_PK12164
Crepidium_allanii_KFBG4611	Cymbidium_ensifolium_KJ597878	Goodyera_foliosa_KT385518	Eria_scabrilinguis_PK12165
Crepidium_purpureum_PK12185	Cymbidium_ensifolium_KJ597879	Goodyera_foliosa_PK12067	Eria_scabrilinguis_SG1302
Crepidium_purpureum_SG1193	Cymbidium_ensifolium_KJ597880	Goodyera_foliosa_SG1309	Erythrodes_blumei_PK12103
Crepidium_purpureum_SG1194	Cymbidium_ensifolium_KX298607	Goodyera_foliosa_SG1315	Erythrodes_blumei_PK12104
Crepidium_purpureum_SG1379	Cymbidium_ensifolium_PK12208	Goodyera_procera_KC467050	Eulophia_flava_SG1158
Cryptochilus_roseus_KFBG2118	Cymbidium_ensifolium_SG1214	Goodyera_procera_KFBG3173	Eulophia_flava_SG1159
Cryptochilus_roseus_KY239358	Cymbidium_ensifolium_SG1278	Goodyera_procera_KT385543	Eulophia_graminea_FJ564680
Cryptochilus_roseus_KY966513	Cymbidium_ensifolium_SG1285	Goodyera_procera_KT385544	Eulophia_graminea_SG1270
Cryptochilus_roseus_KY966514	Cymbidium_kanran_JX202672	Goodyera_procera_SG1152	Eulophia_graminea_SG1350
Cryptochilus_roseus_PK12087	Cymbidium_kanran_KC704624	Goodyera_procera_SG1240	Eulophia_picta_PK12045
Cryptochilus_roseus_PK12088	Cymbidium_kanran_KF262069	Goodyera_procera_SG1241	Eulophia_picta_PK12046
Cryptochilus_roseus_PK12187	Cymbidium_kanran_KF673832	Goodyera_procera_SG1346	Eulophia_picta_PK12047
Cryptostylis_arachnites_PK12188	Cymbidium_kanran_KJ597870	Goodyera_pusilla_KC467049	Eulophia_picta_PK12048
Cryptostylis_arachnites_SG027	Cymbidium_kanran_KJ597871	Goodyera_seikomontana_KT385557	Eulophia_picta_PK12137
Cryptostylis_arachnites_SG1142	Cymbidium_kanran_KJ597872	Goodyera_seikomontana_KT385558	Eulophia_picta_PK12138
Cryptostylis_arachnites_SG1380	Cymbidium_kanran_KJ597873	Goodyera_seikoomontana_KFBG2113A	Eulophia_picta_PK12153
Curculigo_orchioides_PK12054	Cymbidium_lancifolium_AF470475	Goodyera_seikoomontana_SG1252	Eulophia_picta_SG1271
Cymbidium_aloifolium_AF284695	Cymbidium_lancifolium_HM137058	Goodyera_seikoomontana_SG1253	Eulophia_zollingeri_SG1262
Cymbidium_aloifolium_AF470526	Cymbidium_lancifolium_KC704625	Goodyera_seikoomontana_SG1354	Eulophia_zollingeri_SG1263
Cymbidium_aloifolium_AJ300269	Cymbidium_lancifolium_KFBG734	Goodyera_viridiflora_KT385565	Eulophia_zollingeri_SG1264
Cymbidium_aloifolium_JF729014	Cymbidium_lancifolium_KJ597885	Goodyera_viridiflora_KT385566	Eulophia_zollingeri_SG1265
Cymbidium_aloifolium_JN114485	Cymbidium_lancifolium_KJ597886	Goodyera_viridiflora_PK12170	Eulophia_zollingeri_SG1353
Cymbidium_aloifolium_JN114486	Cymbidium_lancifolium_KT001524	Goodyera_viridiflora_PK12172	Gastrochilus_japonicus_KF262221
Cymbidium_aloifolium_KFBG2049	Cymbidium_lancifolium_KX298612	Goodyera_viridiflora_SG1305	Gastrochilus_japonicus_KF545866
Cymbidium_aloifolium_KFBG2205	Cymbidium_lancifolium_KY966806	Goodyera_viridiflora_SG1306	Gastrochilus_japonicus_KFBG308
Cymbidium_ensifolium_AF284716	Cymbidium_lancifolium_PK12128	Habenaria_ciliolaris_MF945219	Gastrochilus_japonicus_KJ733497
Cymbidium_ensifolium_AF284717	Cymbidium_lancifolium_SG1274	Habenaria_ciliolaris_MF945384	Gastrochilus_kadooriei_PK12022
Cymbidium_ensifolium_AF470496	Cymbidium_sinense_AF470480	Habenaria_dentata_KFBG2126A	Goodyera_foliosa_PK12067
Cymbidium_ensifolium_AF470512	Cymbidium_sinense_HM137056	Habenaria_dentata_KFBG2126B	Goodyera_foliosa_SG1309
Cymbidium_ensifolium_AJ300273	Cymbidium_sinense_KC117305	Habenaria_dentata_PK12058	Goodyera_foliosa_SG1315
Cymbidium_ensifolium_FJ899748	Cymbidium_sinense_KJ597881	Habenaria_dentata_PK12059	Goodyera_procera_KFBG3173
Cymbidium_ensifolium_HQ263134	Cymbidium_sinense_KJ597882	Habenaria_dentata_SG1005	Goodyera_procera_SG1152
Cymbidium_ensifolium_JX399078	Cymbidium_sinense_KJ597883	Habenaria_dentata_SG1009	Goodyera_procera_SG1240
Cymbidium_ensifolium_KJ597843	Cymbidium_sinense_KJ597884	Habenaria_leptoloba_PK12060	Goodyera_procera_SG1241
Cymbidium_ensifolium_KJ597844	Cymbidium_sinense_KT001526	Habenaria_leptoloba_PK12061	Goodyera_procera_SG1346
Cymbidium_ensifolium_KJ597845	Cymbidium_sinense_KX298618	Habenaria_leptoloba_PK12160	Goodyera_seikoomontana_KFBG2113A
Cymbidium_ensifolium_KJ597846	Cymbidium_sinense_MF093731	Habenaria_leptoloba_PK12161	Goodyera_seikoomontana_SG1252
Cymbidium_ensifolium_KT338675	Cymbidium_sinense_SG1213	Habenaria_leptoloba_SG1304	Goodyera_seikoomontana_SG1253
Cymbidium_ensifolium_PK12208	Cymbidium_sinense_SG1218	Habenaria_leptoloba_SG1362	Goodyera_seikoomontana_SG1354
Cymbidium_ensifolium_SG1214	Cymbidium_sinense_SG1341	Habenaria_linguella_MF945210	Goodyera_viridiflora_PK12170
Cymbidium_ensifolium_SG1278	Cymbidium_sinense_SG1342	Habenaria_linguella_PK12049	Goodyera_viridiflora_PK12172
Cymbidium_ensifolium_SG1285	Dendrobium_aduncum_FJ216659	Habenaria_linguella_PK12134	Goodyera_viridiflora_SG1305
Cymbidium_kanran_AF284720	Dendrobium_aduncum_HM055147	Habenaria_linguella_PK12141	Goodyera_viridiflora_SG1306
Cymbidium_kanran_AF470495	Dendrobium_aduncum_KF143427	Habenaria_linguella_SG1195	Habenaria_ciliolaris_MF944660
Cymbidium_kanran_AJ300279	Dendrobium_aduncum_KFBG8766	Habenaria_linguella_SG1299	Habenaria_ciliolaris_MF944824
Cymbidium_kanran_AJ300280	Dendrobium_aduncum_KJ187310	Habenaria_linguella_SG1300	Habenaria_dentata_KF262153
Cymbidium_kanran_AJ300281	Dendrobium_aduncum_KP159290	Habenaria_reniformis_PK12142	Habenaria_dentata_KF262154
Cymbidium_kanran_AJ300282	Dendrobium_aduncum_KR075049	Habenaria_reniformis_PK12143	Habenaria_dentata_KFBG2126A
Cymbidium_kanran_HQ263140	Dendrobium_aduncum_KR089057	Habenaria_reniformis_PK12144	Habenaria_dentata_KFBG2126B
Cymbidium_kanran_JX202654	Dendrobium_aduncum_MG490229	Habenaria_reniformis_PK12145	Habenaria_dentata_KR350272
Cymbidium_kanran_KF560534	Dendrobium_aduncum_MG490230	Habenaria_reniformis_PK12146	Habenaria_dentata_PK12058
Cymbidium_kanran_KJ597836	Dendrobium_aduncum_MG490251	Habenaria_reniformis_SG1296	Habenaria_dentata_PK12059
Cymbidium_kanran_KJ597837	Dendrobium_anosmum_AB847694	Habenaria_reniformis_SG1297	Habenaria_dentata_SG1005
Cymbidium_kanran_KJ597838	Dendrobium_anosmum_AB972311	Habenaria_rhodocheila_MF945375	Habenaria_dentata_SG1009
Cymbidium_kanran_KJ597839	Dendrobium_anosmum_KF957849	Habenaria_rhodocheila_PK12139	Habenaria_leptoloba_PK12060
Cymbidium_kanran_KT338677	Dendrobium_anosmum_KY966807	Habenaria_rhodocheila_SG1289	Habenaria_leptoloba_PK12160
Cymbidium_lancifolium_AF284724	Dendrobium_anosmum_MG490279	Habenaria_rhodocheila_SG1290	Habenaria_leptoloba_PK12161
Cymbidium_lancifolium_AF470509	Dendrobium_cf_mimicum_PK12237E	Habenaria_rhodocheila_SG1291	Habenaria_leptoloba_SG1304
Cymbidium_lancifolium_AF470520	Dendrobium_cf_mimicum_PK12237J	Hetaeria_youngsayei_KFBG2111	Habenaria_leptoloba_SG1362
Cymbidium_lancifolium_AJ300285	Dendrobium_crumenatum_AB847734	Hetaeria_youngsayei_SG1244	Habenaria_linguella_MF944651
Cymbidium_lancifolium_FJ899751	Dendrobium_crumenatum_AB972308	Hetaeria_youngsayei_SG1245	Habenaria_linguella_PK12049
Cymbidium_lancifolium_KFBG734	Dendrobium_crumenatum_HM055235	Hypoxis_rigidula_SG1207	Habenaria_linguella_PK12134
Cymbidium_lancifolium_KJ597851	Dendrobium_crumenatum_JF713399	Lecanorchis_nigricans_SG1279	Habenaria_linguella_PK12141
Cymbidium_lancifolium_KJ597852	Dendrobium_crumenatum_KC682479	Lecanorchis_nigricans_SG1280	Habenaria_linguella_SG1195
Cymbidium_lancifolium_KY966515	Dendrobium_linawianum_AB847798	Liparis_bootanensis_KFBG238	Habenaria_linguella_SG1299
Cymbidium_lancifolium_PK12128	Dendrobium_linawianum_KP159291	Liparis_bootanensis_PK12162	Habenaria_linguella_SG1300
Cymbidium_lancifolium_SG1274	Dendrobium_linawianum_KY966847	Liparis_bootanensis_SG1215	Habenaria_reniformis_PK12142
Cymbidium_sinense_AF284714	Dendrobium_linawianum_SG1347	Liparis_bootanensis_SG1216	Habenaria_reniformis_PK12143
Cymbidium_sinense_AF284715	Dendrobium_lindleyi_AB847799	Liparis_bootanensis_SG1307	Habenaria_reniformis_PK12144
Cymbidium_sinense_AF470517	Dendrobium_lindleyi_AB972313	Liparis_bootanensis_SG1336	Habenaria_reniformis_PK12145
Cymbidium_sinense_AJ300272	Dendrobium_lindleyi_GQ248117	Liparis_ferruginea_SG1156	Habenaria_reniformis_PK12146
Cymbidium_sinense_HQ263144	Dendrobium_lindleyi_GU906225	Liparis_ferruginea_SG1266	Habenaria_reniformis_SG1296
Cymbidium_sinense_KJ597847	Dendrobium_lindleyi_HM055273	Liparis_ferruginea_SG1267	Habenaria_reniformis_SG1297
Cymbidium_sinense_KJ597848	Dendrobium_lindleyi_HM055274	Liparis_gigantea_PK12116	Habenaria_rhodocheila_KR350313
Cymbidium_sinense_KJ597849	Dendrobium_lindleyi_JF713421	Liparis_gigantea_PK12117	Habenaria_rhodocheila_MF944815
Cymbidium_sinense_KJ597850	Dendrobium_lindleyi_KFBG203	Liparis_gigantea_PK12118	Habenaria_rhodocheila_PK12139
Cymbidium_sinense_SG1213	Dendrobium_lindleyi_KY966848	Liparis_nervosa_JF437614	Habenaria_rhodocheila_SG1289
Cymbidium_sinense_SG1218	Dendrobium_lindleyi_KY966849	Liparis_nervosa_KFBG330	Habenaria_rhodocheila_SG1290
Cymbidium_sinense_SG1341	Dendrobium_lindleyi_KY966850	Liparis_nervosa_SG1233	Habenaria_rhodocheila_SG1291
Cymbidium_sinense_SG1342	Dendrobium_lindleyi_MF349993	Liparis_nervosa_SG1234	Hetaeria_youngsayei_KFBG2111
Dendrobium_aduncum_AB593484	Dendrobium_lindleyi_MF409032	Liparis_nervosa_SG1235	Hetaeria_youngsayei_SG1244
Dendrobium_aduncum_GU339110	Dendrobium_lindleyi_MG490247	Liparis_odorata_SG1257	Hetaeria_youngsayei_SG1245
Dendrobium_aduncum_HM590372	Dendrobium_loddigesii_AB847803	Liparis_odorata_SG1256	Hypoxis_rigidula_SG1207
Dendrobium_aduncum_HQ114249	Dendrobium_loddigesii_AF448864	Liparis_sootenzanensis_SG1351	Liparis_bootanensis_KFBG238
Dendrobium_aduncum_HQ114250	Dendrobium_loddigesii_FJ216661	Liparis_sootenzanensis_SG1352	Liparis_bootanensis_PK12162
Dendrobium_aduncum_JF713083	Dendrobium_loddigesii_GU565194	Liparis_stricklandiana_KFBG124	Liparis_bootanensis_SG1215
Dendrobium_aduncum_JN388580	Dendrobium_loddigesii_KF143690	Liparis_stricklandiana_KFBG818	Liparis_bootanensis_SG1216
Dendrobium_aduncum_KC346887	Dendrobium_loddigesii_KF361617	Liparis_stricklandiana_PK12091	Liparis_bootanensis_SG1307
Dendrobium_aduncum_KC568295	Dendrobium_loddigesii_KP159293	Liparis_stricklandiana_SG1332	Liparis_bootanensis_SG1336
Dendrobium_aduncum_KF143428	Dendrobium_loddigesii_KP704467	Liparis_stricklandiana_SG1333	Liparis_ferruginea_SG1156
Dendrobium_aduncum_KFBG8766	Dendrobium_loddigesii_KY966852	Liparis_stricklandiana_SG1337	Liparis_ferruginea_SG1266
Dendrobium_aduncum_KJ210409	Dendrobium_loddigesii_LC086486	Liparis_viridiflora_KFBG819A	Liparis_ferruginea_SG1267
Dendrobium_aduncum_KJ210410	Dendrobium_loddigesii_MG490235	Liparis_viridiflora_PK12120	Liparis_gigantea_PK12116
Dendrobium_aduncum_KJ210411	Dendrobium_loddigesii_SG1255	Liparis_viridiflora_SG1308	Liparis_gigantea_PK12117
Dendrobium_aduncum_KJ210412	Dendrobium_spatella_AB847867	Liparis_viridiflora_SG1338	Liparis_gigantea_PK12118
Dendrobium_aduncum_KJ672619	Dendrobium_spatella_KF143721	Ludisia_discolor_KT385580	Liparis_nervosa_KF262204
Dendrobium_aduncum_KP159298	Dendrobium_spatella_KF143722	Ludisia_discolor_SG1236	Liparis_nervosa_KFBG330
Dendrobium_aduncum_KR075042	Dendrobium_spatella_SG1357	Ludisia_discolor_SG1237	Liparis_nervosa_SG1233
Dendrobium_aduncum_KX600499	Dendrobium_spatella_SG1358	Ludisia_discolor_SG1348	Liparis_nervosa_SG1234
Dendrobium_anosmum_AB593499	Dendrolirium_lasiopetalum_KFBG701	Nephelaphyllum_tenuiflorum_KF650560	Liparis_nervosa_SG1235
Dendrobium_anosmum_AB972339	Dendrolirium_lasiopetalum_PK12173	Nephelaphyllum_tenuiflorum_KFBG3446	Liparis_odorata_SG1256
Dendrobium_anosmum_EU477499	Dendrolirium_lasiopetalum_PK12174	Nephelaphyllum_tenuiflorum_PK12121	Liparis_odorata_SG1257
Dendrobium_anosmum_JN388570	Dendrolirium_lasiopetalum_SG1312	Nephelaphyllum_tenuiflorum_PK12122	Liparis_sootenzanensis_SG1351
Dendrobium_anosmum_KJ672650	Dienia_ophrydis_AY907177	Nephelaphyllum_tenuiflorum_PK12123	Liparis_sootenzanensis_SG1352
Dendrobium_anosmum_KJ944630	Dienia_ophrydis_AY907181	Nephelaphyllum_tenuiflorum_SG1220	Liparis_stricklandiana_KFBG124
Dendrobium_anosmum_KP743542	Dienia_ophrydis_EF079340	Nervilia_plicata_MG452118	Liparis_stricklandiana_KFBG818
Dendrobium_anosmum_KP743544	Dienia_ophrydis_KF852679	Nervilia_plicata_SG1143	Liparis_stricklandiana_PK12091
Dendrobium_anosmum_KY966516	Dienia_ophrydis_KFBG7819	Nervilia_plicata_SG1277	Liparis_stricklandiana_SG1332
Dendrobium_cf_mimicum_PK12237E	Dienia_ophrydis_KJ459305	Neuwiedia_zollingeri_var_singapureana_KFBG35	Liparis_stricklandiana_SG1333
Dendrobium_cf_mimicum_PK12237J	Dienia_ophrydis_SG1201	Neuwiedia_zollingeri_var_singapureana_PK12124	Liparis_stricklandiana_SG1337
Dendrobium_crumenatum_AB593537	Dienia_ophrydis_SG1254	Neuwiedia_zollingeri_var_singapureana_SG1268	Liparis_viridiflora_KFBG819A
Dendrobium_crumenatum_AB972336	Dienia_ophrydis_SG1276	Neuwiedia_zollingeri_var_singapureana_SG1269	Liparis_viridiflora_PK12120
Dendrobium_crumenatum_AF521608	Diploprora_championii_KJ733568	Neuwiedia_zollingeri_var_singapureana_SG1340	Liparis_viridiflora_SG1308
Dendrobium_crumenatum_AY239963	Diploprora_championii_KX526719	Neuwiedia_zollingeri_var_singapureana_JF797038	Liparis_viridiflora_SG1338
Dendrobium_crumenatum_AY273708	Diploprora_championii_KY966879	Neuwiedia_zollingeri_var_singapureana_KC172536	Ludisia_discolor_SG1236
Dendrobium_crumenatum_EU840700	Diploprora_championii_KY966880	Pachystoma_pubescens_PK12108	Ludisia_discolor_SG1237
Dendrobium_crumenatum_HM054625	Diploprora_championii_PK12025	Paphiopedilum_purpuratum_EF156222	Ludisia_discolor_SG1348
Dendrobium_crumenatum_HM590370	Diploprora_championii_PK12029	Paphiopedilum_purpuratum_PK12075	Nephelaphyllum_tenuiflorum_KF852659
Dendrobium_crumenatum_JF713095	Diploprora_championii_PK12095	Paphiopedilum_purpuratum_PK12082A	Nephelaphyllum_tenuiflorum_KFBG3446
Dendrobium_crumenatum_JF713096	Diploprora_championii_SG1144	Paphiopedilum_purpuratum_PK12083C	Nervilia_plicata_SG1143
Dendrobium_crumenatum_JN388587	Diploprora_championii_SG1230	Paphiopedilum_purpuratum_SG1149	Nervilia_plicata_SG1277
Dendrobium_crumenatum_KC507780	Disperis_neilgherrensis_KM583464	Pecteilis_susannae_MF945218	Neuwiedia_zollingeri_var_singapureana_KFBG35
Dendrobium_crumenatum_KJ672661	Eria_scabrilinguis_KFBG916	Pecteilis_susannae_MF945233	Neuwiedia_zollingeri_var_singapureana_SG1340
Dendrobium_linawianum_AB593599	Eria_scabrilinguis_KY239512	Pecteilis_susannae_MF945303	Neuwiedia_zollingeri_var_singapureana_JF796990
Dendrobium_linawianum_AF401487	Eria_scabrilinguis_KY966883	Pecteilis_susannae_PK12051	Pachystoma_pubescens_PK12108
Dendrobium_linawianum_AF521613	Eria_scabrilinguis_PK12164	Pecteilis_susannae_PK12136	Paphiopedilum_purpuratum_PK12075
Dendrobium_linawianum_EU003115	Eria_scabrilinguis_PK12165	Pecteilis_susannae_PK12154	Paphiopedilum_purpuratum_PK12082A
Dendrobium_linawianum_EU003117	Eria_scabrilinguis_SG1302	Pecteilis_susannae_SG1292	Paphiopedilum_purpuratum_PK12083C
Dendrobium_linawianum_HM590371	Erythrodes_blumei_JN166024	Peristylus_calcaratus_MF945368	Paphiopedilum_purpuratum_SG1149
Dendrobium_linawianum_JN388573	Erythrodes_blumei_KT385583	Peristylus_calcaratus_PK12052	Pecteilis_susannae_MF944659
Dendrobium_linawianum_KJ672629	Erythrodes_blumei_PK12103	Peristylus_calcaratus_PK12053	Pecteilis_susannae_MF944674
Dendrobium_linawianum_KP159299	Erythrodes_blumei_PK12104	Peristylus_calcaratus_SG1303	Pecteilis_susannae_MF944744
Dendrobium_linawianum_KT779776	Eulophia_flava_JN004434	Peristylus_densus_KM651608	Pecteilis_susannae_PK12051
Dendrobium_linawianum_KY966557	Eulophia_flava_JN004435	Peristylus_densus_MF945249	Pecteilis_susannae_PK12136
Dendrobium_linawianum_SG1347	Eulophia_flava_SG1158	Peristylus_densus_SG1258	Pecteilis_susannae_PK12154
Dendrobium_lindleyi_AB593600	Eulophia_flava_SG1159	Peristylus_densus_SG1260	Pecteilis_susannae_SG1292
Dendrobium_lindleyi_AB972341	Eulophia_graminea_FJ565159	Peristylus_goodyeroides_MF945204	Peristylus_calcaratus_MF944808
Dendrobium_lindleyi_DQ058784	Eulophia_graminea_KF358078	Peristylus_goodyeroides_MF945206	Peristylus_calcaratus_PK12052
Dendrobium_lindleyi_GU339114	Eulophia_graminea_MH767975	Peristylus_intrudens_PK12050	Peristylus_calcaratus_PK12053
Dendrobium_lindleyi_HM054672	Eulophia_graminea_MH767976	Peristylus_intrudens_PK12056	Peristylus_calcaratus_SG1303
Dendrobium_lindleyi_HM054673	Eulophia_graminea_SG1270	Peristylus_intrudens_SG1298	Peristylus_densus_MF944690
Dendrobium_lindleyi_JF713110	Eulophia_graminea_SG1350	Peristylus_lacertifer_MF945277	Peristylus_densus_SG1258
Dendrobium_lindleyi_JN388568	Eulophia_picta_FR832768	Peristylus_lacertifer_MF945278	Peristylus_densus_SG1259
Dendrobium_lindleyi_KC568301	Eulophia_picta_JN004440	Peristylus_lacertifer_PK12149	Peristylus_densus_SG1260
Dendrobium_lindleyi_KFBG203	Eulophia_picta_JN004441	Peristylus_lacertifer_PK12163	Peristylus_goodyeroides_MF944645
Dendrobium_lindleyi_KJ210461	Eulophia_picta_JN004442	Peristylus_lacertifer_SG1006	Peristylus_goodyeroides_MF944647
Dendrobium_lindleyi_KJ672682	Eulophia_picta_JN004443	Persitylus_tentaculatus_PK12062	Peristylus_intrudens_PK12050
Dendrobium_lindleyi_KX522640	Eulophia_picta_JN004444	Persitylus_tentaculatus_PK12171	Peristylus_intrudens_PK12056
Dendrobium_lindleyi_KY966558	Eulophia_picta_JN004445	Persitylus_tentaculatus_SG1007	Peristylus_intrudens_SG1298
Dendrobium_lindleyi_KY966559	Eulophia_picta_KF421850	Phaius_tancarvilleae_KF650558	Peristylus_lacertifer_MF944717
Dendrobium_lindleyi_KY966560	Eulophia_picta_LN831613	Phaius_tancarvilleae_MG869083	Peristylus_lacertifer_MF944718
Dendrobium_loddigesii_AB593604	Eulophia_picta_MG019924	Phaius_tankervilleae_PK12084	Peristylus_lacertifer_PK12149
Dendrobium_loddigesii_AB873183	Eulophia_picta_PK12046	Phaius_tankervilleae_PK12085	Peristylus_lacertifer_PK12163
Dendrobium_loddigesii_AF311778	Eulophia_picta_PK12047	Phaius_tankervilleae_PK12099	Peristylus_lacertifer_SG1006
Dendrobium_loddigesii_AY485703	Eulophia_picta_PK12048	Phaius_tankervilleae_PK12100	Peristylus_tentaculatus_KR350270
Dendrobium_loddigesii_EU121418	Eulophia_picta_PK12137	Phaius_wallichii_KF650559	Persitylus_tentaculatus_PK12062
Dendrobium_loddigesii_EU592016	Eulophia_picta_PK12138	Phaius_wallichii_KFBG2002A	Persitylus_tentaculatus_PK12171
Dendrobium_loddigesii_HM590374	Eulophia_picta_PK12153	Platanthera_minor_PK12030	Persitylus_tentaculatus_SG1007
Dendrobium_loddigesii_HQ114220	Eulophia_picta_SG1271	Platanthera_minor_SG1154	Phaius_tancarvilleae_KF852660
Dendrobium_loddigesii_JN388569	Eulophia_zollingeri_SG1262	Platanthera_minor_SG1223	Phaius_tancarvilleae_KF852664
Dendrobium_loddigesii_KC205187	Eulophia_zollingeri_SG1263	Platanthera_minor_SG1224	Phaius_tankervilleae_PK12084
Dendrobium_loddigesii_KC346890	Eulophia_zollingeri_SG1264	Platanthera_minor_SG1238	Phaius_tankervilleae_PK12085
Dendrobium_loddigesii_KF143481	Eulophia_zollingeri_SG1265	Porpax_pusilla_KY239370	Phaius_tankervilleae_PK12099
Dendrobium_loddigesii_KJ672683	Eulophia_zollingeri_SG1353	Porpax_pusilla_PK12071	Phaius_wallichii_KFBG2002A
Dendrobium_loddigesii_KP159301	Gastrochilus_japonicus_KF262103	Porpax_pusilla_PK12125	Pholidota_cantonensis_SG1388
Dendrobium_loddigesii_KP264997	Gastrochilus_japonicus_KF545886	Porpax_pusilla_SG1334	Platanthera_mandarinorum_var_mandarinorum_KF262138
Dendrobium_loddigesii_KT778746	Gastrochilus_japonicus_KJ733575	Renanthera_coccinea_KJ733678	Platanthera_mandarinorum_var_mandarinorum_KF262139
Dendrobium_loddigesii_KY966562	Gastrochilus_japonicus_KY966885	Rhomboda_abbreviata_KFBG2308	Platanthera_minor_PK12030
Dendrobium_loddigesii_SG1255	Gastrochilus_japonicus_KY966886	Rhomboda_abbreviata_PK12166	Platanthera_minor_SG1154
Dendrobium_spatella_AB847671	Gastrochilus_kadooriei_PK12022	Rhomboda_abbreviata_PK12175	Platanthera_minor_SG1223
Dendrobium_spatella_KF143512	Gastrodia_peichatieniana_AFCDHK43268	Rhomboda_abbreviata_SG1203	Platanthera_minor_SG1224
Dendrobium_spatella_KF143513	Goodyera_foliosa_KT385599	Robiquetia_succisa_KJ733681	Platanthera_minor_SG1238
Dendrobium_spatella_SG1357	Goodyera_foliosa_KT385600	Robiquetia_succisa_PK12155	Porpax_pusilla_PK12071
Dendrobium_spatella_SG1358	Goodyera_foliosa_KT385601	Robiquetia_succisa_PK12156	Porpax_pusilla_PK12125
Dendrolirium_lasiopetalum_KFBG701	Goodyera_foliosa_KT385602	Robiquetia_succisa_PK12157	Porpax_pusilla_SG1334
Dendrolirium_lasiopetalum_PK12173	Goodyera_foliosa_KT385603	Robiquetia_succisa_SG1293	Renanthera_coccinea_KJ733521
Dendrolirium_lasiopetalum_PK12174	Goodyera_foliosa_KT385604	Robiquetia_succisa_SG1294	Rhomboda_abbreviata_KFBG2308
Dendrolirium_lasiopetalum_SG1312	Goodyera_foliosa_KT385605	Robiquetia_succisa_SG1345	Rhomboda_abbreviata_PK12166
Didymoplexiella_siamensis_PK12024	Goodyera_foliosa_Pk12067	Spathoglottis_pubescens_MG869080	Rhomboda_abbreviata_PK12175
Didymoplexiella_siamensis_SG1242	Goodyera_foliosa_SG1309	Spathoglottis_pubescens_PK12135	Rhomboda_abbreviata_SG1203
Didymoplexiella_siamensis_SG1243	Goodyera_foliosa_SG1315	Spathoglottis_pubescens_PK12140	Robiquetia_succisa_KJ733524
Dienia_ophrydis_AY907111	Goodyera_procera_JN004446	Spathoglottis_pubescens_SG1202	Robiquetia_succisa_PK12155
Dienia_ophrydis_AY907114	Goodyera_procera_JN004447	Spathoglottis_pubescens_SG1205	Robiquetia_succisa_PK12156
Dienia_ophrydis_KFBG7819	Goodyera_procera_JN004448	Spiranthes_hongkongensis_PK12028	Robiquetia_succisa_PK12157
Dienia_ophrydis_KJ459275	Goodyera_procera_JN004449	Spiranthes_hongkongensis_PK12102	Robiquetia_succisa_SG1293
Dienia_ophrydis_MF287970	Goodyera_procera_JN004450	Spiranthes_hongkongensis_PK12179	Robiquetia_succisa_SG1294
Dienia_ophrydis_SG1201	Goodyera_procera_KF421851	Spiranthes_sinensis_f_gracilis_AB187146	Robiquetia_succisa_SG1345
Dienia_ophrydis_SG1254	Goodyera_procera_KT385630	Spiranthes_sinensis_f_gracilis_AB187147	Spathoglottis_pubescens_PK12135
Dienia_ophrydis_SG1276	Goodyera_procera_KT385631	Spiranthes_sinensis_HE575528	Spathoglottis_pubescens_PK12140
Diploprora_championii_KFBG628	Goodyera_procera_KY966888	Spiranthes_sinensis_LT600888	Spathoglottis_pubescens_SG1205
Diploprora_championii_KJ733410	Goodyera_procera_SG1152	Spiranthes_sinensis_PK12106	Spiranthes_hongkongensis_PK12028
Diploprora_championii_KY966590	Goodyera_procera_SG1240	Spiranthes_sinensis_PK12109	Spiranthes_hongkongensis_PK12102
Diploprora_championii_KY966591	Goodyera_procera_SG1241	Spiranthes_sinensis_SG1153	Spiranthes_hongkongensis_PK12179
Diploprora_championii_PK12025	Goodyera_procera_SG1346	Spiranthes_sinensis_SG1155	Spiranthes_sinensis_KC704395
Diploprora_championii_PK12029	Goodyera_pusilla_JN166026	Spiranthes_sinensis_var_amoena_AB187135	Spiranthes_sinensis_KC704396
Diploprora_championii_PK12095	Goodyera_seikomontana_KT385644	Spiranthes_sinensis_var_amoena_AB187136	Spiranthes_sinensis_KF262128
Diploprora_championii_SG1144	Goodyera_seikomontana_KT385645	Spiranthes_sinensis_var_amoena_AB187137	Spiranthes_sinensis_KF262129
Diploprora_championii_SG1230	Goodyera_seikomontana_KY966695	Spiranthes_sinensis_var_amoena_AB187138	Spiranthes_sinensis_KF262130
Disperis_neilgherrensis_KM583454	Goodyera_seikoomontana_SG1252	Spiranthes_sinensis_var_amoena_AB187139	Spiranthes_sinensis_KF262131
Epipogium_roseum_EU711232	Goodyera_seikoomontana_SG1253	Spiranthes_sinensis_var_amoena_AB187140	Spiranthes_sinensis_PK12106
Epipogium_roseum_SG1249	Goodyera_seikoomontana_SG1354	Spiranthes_sinensis_var_amoena_AB187141	Spiranthes_sinensis_PK12109
Epipogium_roseum_SG1250	Goodyera_viridiflora_AJ310035	Spiranthes_sinensis_var_amoena_AB187142	Spiranthes_sinensis_SG1153
Eria_scabrilinguis_KFBG916	Goodyera_viridiflora_JN166027	Spiranthes_sinensis_var_amoena_AB187143	Spiranthes_sinensis_SG1155
Eria_scabrilinguis_KY239252	Goodyera_viridiflora_KT385652	Spiranthes_sinensis_var_amoena_AB187144	Tainia_dunnii_KF852665
Eria_scabrilinguis_KY966596	Goodyera_viridiflora_KT385653	Spiranthes_sinensis_var_amoena_AB187145	Thrixspermum_centipeda_KFBG3066A
Eria_scabrilinguis_PK12164	Goodyera_viridiflora_KT385654	Spiranthes_sinensis_var_amoena_AB187149	Thrixspermum_centipeda_KJ733536
Eria_scabrilinguis_PK12165	Goodyera_viridiflora_KT385655	Spiranthes_sinensis_var_amoena_AB187150	Thrixspermum_centipeda_PK12129
Eria_scabrilinguis_SG1302	Goodyera_viridiflora_KT385656	Spiranthes_sinensis_var_amoena_AB823666	Thrixspermum_centipeda_PK12130
Erythrodes_blumei_JN166066	Goodyera_viridiflora_PK12170	Spiranthes_sinensis_var_amoena_AB823667	Thrixspermum_centipeda_PK12131
Erythrodes_blumei_KT343981	Goodyera_viridiflora_PK12172	Spiranthes_sinensis_var_amoena_AB823668	Thrixspermum_centipeda_PK12132
Erythrodes_blumei_KT343982	Goodyera_viridiflora_SG1305	Spiranthes_sinensis_var_amoena_AB823669	Thrixspermum_centipeda_PK12133
Erythrodes_blumei_PK12103	Goodyera_viridiflora_SG1306	Spiranthes_sinensis_var_amoena_LC155425	Tropidia_curculigoides_SG1281
Erythrodes_blumei_PK12104	Habenaria_ciliolaris_MF945424	Spiranthes_sinensis_var_amoena_LC155426	Tropidia_curculigoides_SG1282
Eulophia_flava_JN114508	Habenaria_ciliolaris_MF945533	Spiranthes_sinensis_var_sinensis_AB187148	Tropidia_curculigoides_SG1283
Eulophia_flava_JN114509	Habenaria_dentata_JN696438	Tainia_cordifolia_KF650563	Tropidia_curculigoides_SG1284
Eulophia_flava_SG1158	Habenaria_dentata_KF262035	Tainia_dunnii_KF650561	Tropidia_nipponica_PK12181
Eulophia_flava_SG1159	Habenaria_dentata_KF262036	Tainia_dunnii_SG1273	Tropidia_nipponica_SG1355
Eulophia_graminea_AF284727	Habenaria_dentata_KFBG2126B	Thrixspermum_centipeda_KFBG3066A	Tropidia_nipponica_SG1356
Eulophia_graminea_FJ565666	Habenaria_dentata_KY966891	Thrixspermum_centipeda_KFBG3066D	Vanilla_shenzhenica_JF796988
Eulophia_graminea_KF318890	Habenaria_dentata_PK12059	Thrixspermum_centipeda_KJ733691	Vanilla_shenzhenica_KFBG290
Eulophia_graminea_MH768268	Habenaria_dentata_SG1005	Thrixspermum_centipeda_PK12129	Vrydagzynea_nuda_SG1222
Eulophia_graminea_MH768269	Habenaria_dentata_SG1009	Thrixspermum_centipeda_PK12130	Vrydagzynea_nuda_SG1246A
Eulophia_graminea_SG1270	Habenaria_leptoceras_HM777855	Thrixspermum_centipeda_PK12131	Vrydagzynea_nuda_SG1246B
Eulophia_graminea_SG1350	Habenaria_leptoceras_KJ021370	Thrixspermum_centipeda_PK12132	Vrydagzynea_nuda_SG1247
Eulophia_picta_AF284726	Habenaria_leptoloba_PK12060	Thrixspermum_centipeda_PK12133	Zeuxine_gracilis_PK12057
Eulophia_picta_JN114510	Habenaria_leptoloba_PK12160	Tropidia_curculigoides_SG1281	Zeuxine_gracilis_PK12066
Eulophia_picta_JN114511	Habenaria_leptoloba_PK12161	Tropidia_curculigoides_SG1282	Zeuxine_gracilis_SG1204
Eulophia_picta_JN114512	Habenaria_leptoloba_SG1304	Tropidia_curculigoides_SG1283	Zeuxine_strateumatica_KFBG4382
Eulophia_picta_JN114513	Habenaria_leptoloba_SG1362	Tropidia_curculigoides_SG1284	Zeuxine_strateumatica_SG1211
Eulophia_picta_PK12045	Habenaria_linguella_MF945416	Tropidia_nipponica_PK12181	Zeuxine_strateumatica_SG1212
Eulophia_picta_PK12046	Habenaria_linguella_PK12049	Tropidia_nipponica_SG1355
Eulophia_picta_PK12047	Habenaria_linguella_PK12134	Tropidia_nipponica_SG1356
Eulophia_picta_PK12048	Habenaria_linguella_PK12141	Vanilla_shenzhenica_JF797036
Eulophia_picta_PK12137	Habenaria_linguella_SG1195	Vanilla_shenzhenica_KFBG290
Eulophia_picta_PK12138	Habenaria_linguella_SG1299	Vrydagzynea_nuda_SG1222
Eulophia_picta_PK12153	Habenaria_linguella_SG1300	Vrydagzynea_nuda_SG1246A
Eulophia_picta_SG1271	Habenaria_reniformis_PK12142	Vrydagzynea_nuda_SG1246B
Eulophia_zollingeri_AB306313	Habenaria_reniformis_PK12143	Vrydagzynea_nuda_SG1247
Eulophia_zollingeri_SG1262	Habenaria_reniformis_PK12144	Zeuxine_boninensis_d16
Eulophia_zollingeri_SG1263	Habenaria_reniformis_PK12145	Zeuxine_boninensis_Z3
Eulophia_zollingeri_SG1264	Habenaria_reniformis_PK12146	Zeuxine_gracilis_PK12057
Eulophia_zollingeri_SG1265	Habenaria_reniformis_SG1296	Zeuxine_gracilis_PK12066
Eulophia_zollingeri_SG1353	Habenaria_reniformis_SG1297	Zeuxine_gracilis_SG1204
Gastrochilus_japonicus_AY228503	Habenaria_rhodocheila_KJ452799	Zeuxine_strateumatica_KFBG4382
Gastrochilus_japonicus_KF545875	Habenaria_rhodocheila_KR350203	Zeuxine_strateumatica_SG1211
Gastrochilus_japonicus_KJ733418	Habenaria_rhodocheila_KY966689	Zeuxine_strateumatica_SG1212
Gastrochilus_japonicus_KY966598	Habenaria_rhodocheila_MF945524
Gastrochilus_japonicus_KY966599	Habenaria_rhodocheila_PK12139
Gastrochilus_kadooriei_KFBG3250	Habenaria_rhodocheila_SG1289
Gastrodia_peichatieniana_HK43268	Habenaria_rhodocheila_SG1290
Goodyera_foliosa_HM140995	Habenaria_rhodocheila_SG1291
Goodyera_foliosa_KT344001	Hetaeria_youngsayei_KY966893
Goodyera_foliosa_KT344002	Hetaeria_youngsayei_SG1244
Goodyera_foliosa_KT344003	Hetaeria_youngsayei_SG1245
Goodyera_foliosa_KT344004	Lecanorchis_nigricans_SG1279
Goodyera_foliosa_KT344005	Liparis_bootanensis_KF361637
Goodyera_foliosa_KT344006	Liparis_bootanensis_KF852676
Goodyera_foliosa_KT344007	Liparis_bootanensis_KFBG238
Goodyera_foliosa_KT344008	Liparis_bootanensis_KJ459310
Goodyera_foliosa_KT344009	Liparis_bootanensis_KY966897
Goodyera_foliosa_PK12067	Liparis_bootanensis_PK12162
Goodyera_foliosa_SG1309	Liparis_bootanensis_SG1215
Goodyera_foliosa_SG1315	Liparis_bootanensis_SG1216
Goodyera_foliosa_var_foliosa_KC205157	Liparis_bootanensis_SG1307
Goodyera_foliosa_var_laevis_HM140998	Liparis_bootanensis_SG1336
Goodyera_procera_HM151402	Liparis_ferruginea_SG1156
Goodyera_procera_HM222488	Liparis_ferruginea_SG1266
Goodyera_procera_JN114514	Liparis_ferruginea_SG1267
Goodyera_procera_JN114515	Liparis_gigantea_PK12116
Goodyera_procera_JN114516	Liparis_gigantea_PK12117
Goodyera_procera_JN114517	Liparis_gigantea_PK12118
Goodyera_procera_JN114518	Liparis_nervosa_AY907146
Goodyera_procera_KC237319	Liparis_nervosa_AY907158
Goodyera_procera_KT344043	Liparis_nervosa_EF065594
Goodyera_procera_KT344044	Liparis_nervosa_JN004484
Goodyera_procera_KT344045	Liparis_nervosa_JN004485
Goodyera_procera_KY966601	Liparis_nervosa_JN004486
Goodyera_procera_SG1152	Liparis_nervosa_JN004487
Goodyera_procera_SG1240	Liparis_nervosa_JN004488
Goodyera_procera_SG1241	Liparis_nervosa_JN004489
Goodyera_procera_SG1346	Liparis_nervosa_JN004490
Goodyera_pusilla_KM593694	Liparis_nervosa_JN004491
Goodyera_pusilla_KT344046	Liparis_nervosa_JN004492
Goodyera_pusilla_KT344047	Liparis_nervosa_KF262086
Goodyera_seikomontana_KT344068	Liparis_nervosa_KFBG330
Goodyera_seikomontana_KT344069	Liparis_nervosa_KJ459324
Goodyera_seikomontana_KY966602	Liparis_nervosa_KU748298
Goodyera_seikoomontana_SG1252	Liparis_nervosa_KU748299
Goodyera_seikoomontana_SG1253	Liparis_nervosa_KU748300
Goodyera_seikoomontana_SG1354	Liparis_nervosa_SG1233
Goodyera_viridiflora_JN166067	Liparis_nervosa_SG1234
Goodyera_viridiflora_KC205154	Liparis_nervosa_SG1235
Goodyera_viridiflora_KT344078	Liparis_odorata_KJ021029
Goodyera_viridiflora_KT344079	Liparis_odorata_SG1256
Goodyera_viridiflora_KT344080	Liparis_odorata_SG1257
Goodyera_viridiflora_KT344081	Liparis_sootenzanensis_KJ021030
Goodyera_viridiflora_KT344082	Liparis_sootenzanensis_SG1351
Goodyera_viridiflora_KT344083	Liparis_sootenzanensis_SG1352
Goodyera_viridiflora_KT344084	Liparis_stricklandiana_KF589879
Goodyera_viridiflora_KT344085	Liparis_stricklandiana_KFBG124
Goodyera_viridiflora_PK12170	Liparis_stricklandiana_KFBG818
Goodyera_viridiflora_PK12172	Liparis_stricklandiana_KJ459328
Goodyera_viridiflora_SG1305	Liparis_stricklandiana_KY966899
Goodyera_viridiflora_SG1306	Liparis_stricklandiana_PK12091
Habenaria_ciliolaris_MF944286	Liparis_stricklandiana_SG1332
Habenaria_ciliolaris_MF944287	Liparis_stricklandiana_SG1333
Habenaria_dentata_KFBG1009	Liparis_stricklandiana_SG1337
Habenaria_dentata_KFBG2126B	Liparis_viridiflora_AY907174
Habenaria_dentata_KJ460038	Liparis_viridiflora_KJ459329
Habenaria_dentata_KY966605	Liparis_viridiflora_KY966900
Habenaria_dentata_PK12058	Liparis_viridiflora_KY966901
Habenaria_dentata_PK12059	Liparis_viridiflora_PK12120
Habenaria_dentata_SG1005	Liparis_viridiflora_SG1308
Habenaria_leptoloba_KY055535	Liparis_viridiflora_SG1338
Habenaria_leptoloba_PK12060	Ludisia_discolor_AJ543911
Habenaria_leptoloba_PK12061	Ludisia_discolor_KY966902
Habenaria_leptoloba_PK12160	Ludisia_discolor_MG490282
Habenaria_leptoloba_PK12161	Ludisia_discolor_SG1236
Habenaria_leptoloba_PK12183	Ludisia_discolor_SG1237
Habenaria_leptoloba_SG1304	Ludisia_discolor_SG1348
Habenaria_leptoloba_SG1362	Nephelaphyllum_tenuiflorum_KC627280
Habenaria_linguella_MF944303	Nephelaphyllum_tenuiflorum_KF673835
Habenaria_linguella_PK12049	Nephelaphyllum_tenuiflorum_KF852689
Habenaria_linguella_PK12134	Nephelaphyllum_tenuiflorum_KY966906
Habenaria_linguella_PK12141	Nephelaphyllum_tenuiflorum_PK12121
Habenaria_linguella_SG1195	Nephelaphyllum_tenuiflorum_PK12122
Habenaria_linguella_SG1299	Nephelaphyllum_tenuiflorum_PK12123
Habenaria_linguella_SG1300	Nephelaphyllum_tenuiflorum_SG1220
Habenaria_reniformis_PK12142	Nervilia_plicata_JN004511
Habenaria_reniformis_PK12143	Nervilia_plicata_JN004512
Habenaria_reniformis_PK12144	Nervilia_plicata_JN004513
Habenaria_reniformis_PK12145	Nervilia_plicata_JX865518
Habenaria_reniformis_PK12146	Nervilia_plicata_JX865519
Habenaria_reniformis_SG1296	Nervilia_plicata_KM986841
Habenaria_reniformis_SG1297	Nervilia_plicata_MG452083
Habenaria_rhodocheila_KJ460043	Nervilia_plicata_SG1143
Habenaria_rhodocheila_KR350167	Nervilia_plicata_SG1277
Habenaria_rhodocheila_KY966607	Neuwiedia_zollingeri_var_singapureana_PK12124
Habenaria_rhodocheila_MF944315	Neuwiedia_zollingeri_var_singapureana_SG1268
Habenaria_rhodocheila_PK12139	Neuwiedia_zollingeri_var_singapureana_SG1269
Habenaria_rhodocheila_SG1289	Neuwiedia_zollingeri_var_singapureana_SG1340
Habenaria_rhodocheila_SG1290	Neuwiedia_zollingeri_var_singapureana_JN181463
Habenaria_rhodocheila_SG1291	Neuwiedia_zollingeri_var_singapureana_KC172551
Habenaria_rodeiensis_HM777577	Neuwiedia_zollingeri_var_singapureana_KY966907
Hetaeria_youngsayei_KT344095	Neuwiedia_zollingeri_var_singapureana_LC086542
Hetaeria_youngsayei_KY966608	Pachystoma_pubescens_FR832802
Hetaeria_youngsayei_SG1244	Pachystoma_pubescens_PK12107
Hetaeria_youngsayei_SG1245	Pachystoma_pubescens_PK12108
Hypoxis_rigidula_SG1207	Paphiopedilum_purpuratum_KP312072
Lecanorchis_nigricans_FJ425829	Paphiopedilum_purpuratum_KP312073
Lecanorchis_nigricans_SG1279	Paphiopedilum_purpuratum_PK12075
Lecanorchis_nigricans_SG1280	Paphiopedilum_purpuratum_PK12082A
Liparis_bootanensis_KFBG238	Paphiopedilum_purpuratum_PK12083
Liparis_bootanensis_KJ459280	Paphiopedilum_purpuratum_SG1149
Liparis_bootanensis_KY966611	Pecteilis_susannae_MF945423
Liparis_bootanensis_PK12162	Pecteilis_susannae_MF945437
Liparis_bootanensis_SG1215	Pecteilis_susannae_MF945502
Liparis_bootanensis_SG1216	Pecteilis_susannae_PK12051
Liparis_bootanensis_SG1307	Pecteilis_susannae_PK12136
Liparis_bootanensis_SG1336	Pecteilis_susannae_PK12154
Liparis_ferruginea_SG1156	Pecteilis_susannae_SG1292
Liparis_ferruginea_SG1266	Peristylus_calcaratus_MF945517
Liparis_ferruginea_SG1267	Peristylus_calcaratus_PK12053
Liparis_gigantea_PK12116	Peristylus_calcaratus_SG1303
Liparis_gigantea_PK12117	Peristylus_densus_JN004550
Liparis_gigantea_PK12118	Peristylus_densus_JN004551
Liparis_nervosa_AB289482	Peristylus_densus_JN004552
Liparis_nervosa_AY907092	Peristylus_densus_JN004553
Liparis_nervosa_JN114595	Peristylus_densus_JN004554
Liparis_nervosa_JN114596	Peristylus_densus_JN004555
Liparis_nervosa_JN114597	Peristylus_densus_JN004556
Liparis_nervosa_JN114598	Peristylus_densus_JN004557
Liparis_nervosa_JN114599	Peristylus_densus_JN004558
Liparis_nervosa_JN114600	Peristylus_densus_JN004559
Liparis_nervosa_JN114601	Peristylus_densus_KM651446
Liparis_nervosa_JN114602	Peristylus_densus_MF945453
Liparis_nervosa_JN114603	Peristylus_densus_SG1258
Liparis_nervosa_JN114604	Peristylus_densus_SG1260
Liparis_nervosa_KFBG330	Peristylus_goodyeroides_MF945410
Liparis_nervosa_KJ459294	Peristylus_goodyeroides_MF945412
Liparis_nervosa_KT338746	Peristylus_intrudens_PK12050
Liparis_nervosa_KT338747	Peristylus_intrudens_PK12056
Liparis_nervosa_SG1233	Peristylus_intrudens_SG1298
Liparis_nervosa_SG1234	Peristylus_lacertifer_MF945477
Liparis_nervosa_SG1235	Peristylus_lacertifer_MF945478
Liparis_odorata_KJ021033	Peristylus_lacertifer_PK12149
Liparis_odorata_SG1256	Peristylus_lacertifer_PK12163
Liparis_odorata_SG1257	Peristylus_lacertifer_SG1006
Liparis_sootenzanensis_KJ021034	Persitylus_tentaculatus_PK12062
Liparis_sootenzanensis_SG1351	Persitylus_tentaculatus_PK12171
Liparis_sootenzanensis_SG1352	Persitylus_tentaculatus_SG1007
Liparis_stricklandiana_KF589873	Phaius_tancarvilleae_AB040205
Liparis_stricklandiana_KFBG124	Phaius_tancarvilleae_EF079306
Liparis_stricklandiana_KFBG818	Phaius_tancarvilleae_EU490700
Liparis_stricklandiana_KJ459298	Phaius_tancarvilleae_JN004564
Liparis_stricklandiana_KY966613	Phaius_tancarvilleae_KF673843
Liparis_stricklandiana_KY966614	Phaius_tancarvilleae_KF673844
Liparis_stricklandiana_PK12091	Phaius_tancarvilleae_KF852704
Liparis_stricklandiana_SG1332	Phaius_tancarvilleae_KF852707
Liparis_stricklandiana_SG1333	Phaius_tancarvilleae_KP204599
Liparis_stricklandiana_SG1337	Phaius_tancarvilleae_KP204600
Liparis_viridiflora_AY907107	Phaius_tancarvilleae_KP204601
Liparis_viridiflora_KJ459299	Phaius_tancarvilleae_KY966927
Liparis_viridiflora_KY966615	Phaius_tankervilleae_PK12084
Liparis_viridiflora_KY966616	Phaius_tankervilleae_PK12085
Liparis_viridiflora_PK12120	Phaius_tankervilleae_PK12099
Liparis_viridiflora_SG1308	Phaius_wallichii_KF361633
Liparis_viridiflora_SG1338	Phaius_wallichii_KF673845
Ludisia_discolor_AJ539483	Phaius_wallichii_KY966928
Ludisia_discolor_EF590781	Platanthera_mandarinorum_JN696443
Ludisia_discolor_EF590782	Platanthera_mandarinorum_var_mandarinorum_KF262020
Ludisia_discolor_JN166073	Platanthera_mandarinorum_var_mandarinorum_KF262021
Ludisia_discolor_KR815834	Platanthera_minor_KJ452825
Ludisia_discolor_KT344102	Platanthera_minor_KJ452835
Ludisia_discolor_KY966617	Platanthera_minor_PK12030
Ludisia_discolor_SG1236	Platanthera_minor_SG1154
Ludisia_discolor_SG1237	Platanthera_minor_SG1223
Ludisia_discolor_SG1348	Platanthera_minor_SG1224
Nephelaphyllum_tenuiflorum_KF560535	Platanthera_minor_SG1238
Nephelaphyllum_tenuiflorum_KM025159	Porpax_pusilla_PK12125
Nephelaphyllum_tenuiflorum_KY966621	Porpax_pusilla_SG1334
Nephelaphyllum_tenuiflorum_PK12121	Renanthera_coccinea_KJ733598
Nephelaphyllum_tenuiflorum_PK12122	Rhomboda_abbreviata_KY966694
Nephelaphyllum_tenuiflorum_PK12123	Rhomboda_abbreviata_PK12166
Nephelaphyllum_tenuiflorum_SG1220	Rhomboda_abbreviata_PK12175
Nervilia_plicata_AF324179	Robiquetia_succisa_KJ733601
Nervilia_plicata_JN114618	Robiquetia_succisa_KY966951
Nervilia_plicata_JN114619	Robiquetia_succisa_PK12155
Nervilia_plicata_JN114620	Robiquetia_succisa_PK12156
Nervilia_plicata_MG452049	Robiquetia_succisa_PK12157
Nervilia_plicata_SG1143	Robiquetia_succisa_SG1293
Nervilia_plicata_SG1277	Robiquetia_succisa_SG1294
Neuwiedia_zollingeri_var_singapureana_PK12124	Robiquetia_succisa_SG1345
Neuwiedia_zollingeri_var_singapureana_SG1268	Spathoglottis_pubescens_PK12135
Neuwiedia_zollingeri_var_singapureana_SG1269	Spathoglottis_pubescens_PK12140
Neuwiedia_zollingeri_var_singapureana_SG1340	Spathoglottis_pubescens_SG1205
Neuwiedia_zollingeri_var_singapureana_JF796932	Spiranthes_hongkongensis_MF286438
Neuwiedia_zollingeri_var_singapureana_KY966622	Spiranthes_hongkongensis_MF286439
Pachystoma_pubescens_PK12107	Spiranthes_hongkongensis_MF286440
Pachystoma_pubescens_PK12108	Spiranthes_hongkongensis_MF286442
Paphiopedilum_purpuratum_AJ564364	Spiranthes_hongkongensis_MF286464
Paphiopedilum_purpuratum_EF156131	Spiranthes_hongkongensis_PK12028
Paphiopedilum_purpuratum_FJ899756	Spiranthes_hongkongensis_PK12102
Paphiopedilum_purpuratum_GU993850	Spiranthes_hongkongensis_PK12179
Paphiopedilum_purpuratum_JX088564	Spiranthes_sinensis_AB040206
Paphiopedilum_purpuratum_KX931030	Spiranthes_sinensis_HE575508
Paphiopedilum_purpuratum_PK12075	Spiranthes_sinensis_JF972946
Paphiopedilum_purpuratum_PK12082A	Spiranthes_sinensis_KC704665
Paphiopedilum_purpuratum_PK12083C	Spiranthes_sinensis_KC704666
Paphiopedilum_purpuratum_SG1149	Spiranthes_sinensis_KC704667
Paphiopedilum_purpuratum_Z78440	Spiranthes_sinensis_KF262010
Pecteilis_susannae_MF944351	Spiranthes_sinensis_KF262011
Pecteilis_susannae_MF944352	Spiranthes_sinensis_KF262012
Pecteilis_susannae_PK12051	Spiranthes_sinensis_KF262013
Pecteilis_susannae_PK12136	Spiranthes_sinensis_KM262487
Pecteilis_susannae_PK12154	Spiranthes_sinensis_KM262488
Pecteilis_susannae_SG1292	Spiranthes_sinensis_KP769255
Peristylus_calcaratus_PK12052	Spiranthes_sinensis_LT600870
Peristylus_calcaratus_PK12053	Spiranthes_sinensis_MF286443
Peristylus_calcaratus_SG1303	Spiranthes_sinensis_MF286444
Peristylus_densus_SG1258	Spiranthes_sinensis_MF286445
Peristylus_densus_SG1260	Spiranthes_sinensis_MF286446
Peristylus_goodyeroides_MF944361	Spiranthes_sinensis_MF286447
Peristylus_goodyeroides_MF944362	Spiranthes_sinensis_MF286450
Peristylus_intrudens_PK12050	Spiranthes_sinensis_MF286451
Peristylus_intrudens_PK12056	Spiranthes_sinensis_MF286452
Peristylus_intrudens_SG1298	Spiranthes_sinensis_MF286453
Peristylus_lacertifer_MF944365	Spiranthes_sinensis_MF286454
Peristylus_lacertifer_MF944366	Spiranthes_sinensis_MF286455
Peristylus_lacertifer_PK12149	Spiranthes_sinensis_MF286456
Peristylus_lacertifer_PK12163	Spiranthes_sinensis_MF286457
Peristylus_lacertifer_SG1006	Spiranthes_sinensis_MF286458
Peristylus_tentaculatus_KJ460035	Spiranthes_sinensis_MF286459
Persitylus_tentaculatus_PK12062	Spiranthes_sinensis_MF286460
Persitylus_tentaculatus_PK12171	Spiranthes_sinensis_MF286468
Persitylus_tentaculatus_SG1007	Spiranthes_sinensis_MF286469
Phaius_tancarvilleae_AB222032	Spiranthes_sinensis_MF286470
Phaius_tancarvilleae_AB239286	Spiranthes_sinensis_MF286471
Phaius_tancarvilleae_AB239287	Spiranthes_sinensis_MF286473
Phaius_tancarvilleae_AB239288	Spiranthes_sinensis_MF286474
Phaius_tancarvilleae_AB239289	Spiranthes_sinensis_MF286476
Phaius_tancarvilleae_JN114673	Spiranthes_sinensis_MF786821
Phaius_tancarvilleae_KF560503	Spiranthes_sinensis_MH036715
Phaius_tancarvilleae_KF560531	Spiranthes_sinensis_MH036716
Phaius_tancarvilleae_KM025161	Spiranthes_sinensis_MH036717
Phaius_tancarvilleae_KY966645	Spiranthes_sinensis_MH036718
Phaius_tancarvilleae_MG869015	Spiranthes_sinensis_MH036719
Phaius_tankervilleae_PK12084	Spiranthes_sinensis_MH036720
Phaius_tankervilleae_PK12085	Spiranthes_sinensis_MH036721
Phaius_tankervilleae_PK12099	Spiranthes_sinensis_MH036722
Phaius_tankervilleae_PK12100	Spiranthes_sinensis_MH036723
Phaius_wallichii_KF560532	Spiranthes_sinensis_MH036724
Phaius_wallichii_KY966646	Spiranthes_sinensis_MH036725
Platanthera_mandarinorum_JN696464	Spiranthes_sinensis_MH036726
Platanthera_mandarinorum_subsp_mandarinorum_KT338772	Spiranthes_sinensis_MH036727
Platanthera_minor_KJ460069	Spiranthes_sinensis_MH036728
Platanthera_minor_KJ460079	Spiranthes_sinensis_MH785217
Platanthera_minor_PK12030	Spiranthes_sinensis_MH785218
Platanthera_minor_SG1154	Spiranthes_sinensis_PK12106
Platanthera_minor_SG1223	Spiranthes_sinensis_PK12109
Platanthera_minor_SG1224	Spiranthes_sinensis_SG1153
Platanthera_minor_SG1238	Spiranthes_sinensis_SG1155
Porpax_pusilla_KY239239	Tainia_cordifolia_KF673834
Porpax_pusilla_PK12071	Tainia_dunnii_KF673846
Porpax_pusilla_PK12072	Tainia_dunnii_KF852708
Porpax_pusilla_PK12125	Tainia_dunnii_SG1273
Porpax_pusilla_SG1334	Thelasis_pygmaea_KY239491
Renanthera_coccinea_KJ733441	Thrixspermum_centipeda_AB217767
Rhomboda_abbreviata_KT344110	Thrixspermum_centipeda_KFBG3066D
Rhomboda_abbreviata_KY966662	Thrixspermum_centipeda_KJ733621
Rhomboda_abbreviata_PK12166	Thrixspermum_centipeda_KY966960
Rhomboda_abbreviata_PK12175	Thrixspermum_centipeda_KY966961
Rhomboda_abbreviata_SG1203	Thrixspermum_centipeda_PK12129
Robiquetia_succisa_KJ733444	Thrixspermum_centipeda_PK12130
Robiquetia_succisa_KY966667	Thrixspermum_centipeda_PK12131
Robiquetia_succisa_PK12155	Thrixspermum_centipeda_PK12132
Robiquetia_succisa_PK12156	Thrixspermum_centipeda_PK12133
Robiquetia_succisa_PK12157	Tropidia_curculigoides_SG1281
Robiquetia_succisa_SG1293	Tropidia_curculigoides_SG1282
Robiquetia_succisa_SG1294	Tropidia_curculigoides_SG1283
Robiquetia_succisa_SG1345	Tropidia_curculigoides_SG1284
Spathoglottis_pubescens_KM025162	Tropidia_nipponica_PK12181
Spathoglottis_pubescens_KP751405	Tropidia_nipponica_SG1355
Spathoglottis_pubescens_KP751406	Tropidia_nipponica_SG1356
Spathoglottis_pubescens_MG869012	Vanilla_shenzhenica_KFBG290
Spathoglottis_pubescens_PK12135	Vrydagzynea_nuda_SG1222
Spathoglottis_pubescens_PK12140	Vrydagzynea_nuda_SG1246A
Spathoglottis_pubescens_SG1202	Vrydagzynea_nuda_SG1246B
Spathoglottis_pubescens_SG1205	Vrydagzynea_nuda_SG1247
Spiranthes_hongkongensis_MF286484	Zeuxine_boninensis_d16
Spiranthes_hongkongensis_MF286511	Zeuxine_boninensis_Z3
Spiranthes_hongkongensis_MH002629	Zeuxine_gracilis_JN166034
Spiranthes_hongkongensis_MH002630	Zeuxine_gracilis_PK12066
Spiranthes_hongkongensis_MH002631	Zeuxine_gracilis_SG1204
Spiranthes_hongkongensis_MH002632	Zeuxine_strateumatica_AJ310080
Spiranthes_hongkongensis_MH002633	Zeuxine_strateumatica_KY966975
Spiranthes_hongkongensis_MH002634	Zeuxine_strateumatica_SG1211
Spiranthes_hongkongensis_MH002635	Zeuxine_strateumatica_SG1212
Spiranthes_hongkongensis_MH002636
Spiranthes_hongkongensis_MH002637
Spiranthes_hongkongensis_MH002638
Spiranthes_hongkongensis_MH002639
Spiranthes_hongkongensis_MH002640
Spiranthes_hongkongensis_MH002641
Spiranthes_hongkongensis_MH002642
Spiranthes_hongkongensis_MH002643
Spiranthes_hongkongensis_MH002644
Spiranthes_hongkongensis_MH002645
Spiranthes_hongkongensis_MH002646
Spiranthes_hongkongensis_MH002647
Spiranthes_hongkongensis_MH002648
Spiranthes_hongkongensis_MH002649
Spiranthes_hongkongensis_MH002650
Spiranthes_hongkongensis_MH002651
Spiranthes_hongkongensis_MH002652
Spiranthes_hongkongensis_MH002653
Spiranthes_hongkongensis_MH002654
Spiranthes_hongkongensis_MH002655
Spiranthes_hongkongensis_MH002656
Spiranthes_hongkongensis_MH002657
Spiranthes_hongkongensis_MH002658
Spiranthes_hongkongensis_MH002659
Spiranthes_hongkongensis_MH002660
Spiranthes_hongkongensis_MH002661
Spiranthes_hongkongensis_MH002662
Spiranthes_hongkongensis_MH002663
Spiranthes_hongkongensis_MH002664
Spiranthes_hongkongensis_MH002665
Spiranthes_hongkongensis_MH002666
Spiranthes_hongkongensis_MH002667
Spiranthes_hongkongensis_MH002668
Spiranthes_hongkongensis_MH002669
Spiranthes_hongkongensis_MH002670
Spiranthes_hongkongensis_MH002671
Spiranthes_hongkongensis_MH002672
Spiranthes_hongkongensis_MH002673
Spiranthes_hongkongensis_MH002674
Spiranthes_hongkongensis_MH002675
Spiranthes_hongkongensis_MH002676
Spiranthes_hongkongensis_MH002677
Spiranthes_hongkongensis_MH002678
Spiranthes_hongkongensis_MH002679
Spiranthes_hongkongensis_MH002680
Spiranthes_hongkongensis_MH002681
Spiranthes_hongkongensis_MH002682
Spiranthes_hongkongensis_MH002683
Spiranthes_hongkongensis_MH002684
Spiranthes_hongkongensis_MH002685
Spiranthes_hongkongensis_MH002686
Spiranthes_hongkongensis_MH002687
Spiranthes_hongkongensis_MH002688
Spiranthes_hongkongensis_MH002689
Spiranthes_hongkongensis_MH002690
Spiranthes_hongkongensis_MH002691
Spiranthes_hongkongensis_MH002692
Spiranthes_hongkongensis_MH002693
Spiranthes_hongkongensis_MH002694
Spiranthes_hongkongensis_MH002695
Spiranthes_hongkongensis_MH002696
Spiranthes_hongkongensis_MH002697
Spiranthes_hongkongensis_MH002698
Spiranthes_hongkongensis_MH038786
Spiranthes_hongkongensis_MH038787
Spiranthes_hongkongensis_PK12028
Spiranthes_hongkongensis_PK12102
Spiranthes_hongkongensis_PK12179
Spiranthes_sinensis_HE575518
Spiranthes_sinensis_KM262399
Spiranthes_sinensis_KM262400
Spiranthes_sinensis_KT338780
Spiranthes_sinensis_KT338781
Spiranthes_sinensis_MF286485
Spiranthes_sinensis_MF286486
Spiranthes_sinensis_MF286487
Spiranthes_sinensis_MF286488
Spiranthes_sinensis_MF286489
Spiranthes_sinensis_MF286493
Spiranthes_sinensis_MF286494
Spiranthes_sinensis_MF286495
Spiranthes_sinensis_MF286496
Spiranthes_sinensis_MF286497
Spiranthes_sinensis_MF286498
Spiranthes_sinensis_MF286499
Spiranthes_sinensis_MF286504
Spiranthes_sinensis_MF286505
Spiranthes_sinensis_MF286506
Spiranthes_sinensis_MF286507
Spiranthes_sinensis_MF286509
Spiranthes_sinensis_MF286510
Spiranthes_sinensis_MH005035
Spiranthes_sinensis_MH005036
Spiranthes_sinensis_MH005037
Spiranthes_sinensis_MH005038
Spiranthes_sinensis_MH005039
Spiranthes_sinensis_MH005040
Spiranthes_sinensis_MH005041
Spiranthes_sinensis_MH005042
Spiranthes_sinensis_MH005043
Spiranthes_sinensis_MH005044
Spiranthes_sinensis_MH005045
Spiranthes_sinensis_MH005046
Spiranthes_sinensis_MH005047
Spiranthes_sinensis_MH005048
Spiranthes_sinensis_MH005049
Spiranthes_sinensis_MH005050
Spiranthes_sinensis_MH005051
Spiranthes_sinensis_MH005052
Spiranthes_sinensis_MH005053
Spiranthes_sinensis_MH005054
Spiranthes_sinensis_MH005055
Spiranthes_sinensis_MH005056
Spiranthes_sinensis_MH005057
Spiranthes_sinensis_MH005058
Spiranthes_sinensis_MH005059
Spiranthes_sinensis_MH038785
Spiranthes_sinensis_MH802049
Spiranthes_sinensis_MH802050
Spiranthes_sinensis_PK12106
Spiranthes_sinensis_PK12109
Spiranthes_sinensis_SG1153
Spiranthes_sinensis_SG1155
Tainia_cordifolia_KF560538
Tainia_cordifolia_KM025163
Tainia_cordifolia_KM025164
Tainia_dunnii_KF560536
Tainia_dunnii_KM025165
Tainia_dunnii_SG1273
Thelasis_pygmaea_KY239231
Thrixspermum_centipeda_AB217591
Thrixspermum_centipeda_KFBG3066D
Thrixspermum_centipeda_KJ733456
Thrixspermum_centipeda_KX679332
Thrixspermum_centipeda_KY966674
Thrixspermum_centipeda_KY966675
Thrixspermum_centipeda_PK12129
Thrixspermum_centipeda_PK12130
Thrixspermum_centipeda_PK12131
Thrixspermum_centipeda_PK12132
Thrixspermum_centipeda_PK12133
Tropidia_curculigoides_SG1281
Tropidia_curculigoides_SG1282
Tropidia_curculigoides_SG1283
Tropidia_curculigoides_SG1284
Tropidia_nipponica_PK12181
Tropidia_nipponica_SG1355
Tropidia_nipponica_SG1356
Tropidia_nipponica_var_hachijoensis_MH596706
Vanilla_shenzhenica_JF796930
Vanilla_shenzhenica_KFBG290
Vrydagzynea_nuda_SG1222
Vrydagzynea_nuda_SG1246A
Vrydagzynea_nuda_SG1246B
Vrydagzynea_nuda_SG1247
Zeuxine_boninensis_d16
Zeuxine_boninensis_Z3
Zeuxine_gracilis_JN166075
Zeuxine_gracilis_KC191732
Zeuxine_gracilis_PK12057
Zeuxine_gracilis_PK12066
Zeuxine_gracilis_SG1204
Zeuxine_strateumatica_KT344117
Zeuxine_strateumatica_KY966688
Zeuxine_strateumatica_SG1211
Zeuxine_strateumatica_SG1212

## Sheet: Pruned sequence accessions
67 accessions pruned from 5.8S dataset	25 accessions pruned from matK dataset	16 accessions pruned from trnL-F dataset	13 accessions pruned from trnH-psbA dataset
Appendicula_cornuta_KY966418	Acanthophippium_gougahense_KFBG3161	Bulbophyllum_ambrosia_KFBG2805	Bulbophyllum_bicolor_KFBG445
Bletilla_striata_AF273334	Acampe_praemorsa_var_longepedunculata_AB217702	Bulbophyllum_ambrosia_KFBG9	Cymbidium_aloifolium_FJ527771
Bletilla_striata_AF461466	Bulbophyllum_kwangtungense_KFBG27001	Bulbophyllum_bicolor_KFBG445	Cymbidium_ensifolium_FJ527765
Bletilla_striata_EU100762	Bulbophyllum_odoratissimum_FJ794042	Bulbophyllum_levinei_PK12127	Cymbidium_ensifolium_FJ527766
Bletilla_striata_KF680524	Bulbophyllum_odoratissimum_KP704477	Calanthe_graciliflora_SG1225	Cymbidium_lancifolium_HM008991
Bletilla_striata_KF698622	Calanthe_triplicata_KF673849	Cephalantheropsis_obcordata_KFBG2520	Cymbidium_sinense_HM008989
Bletilla_striata_KF698623	Cephalantheropsis_obcordata_PK12080	Cryptochilus_roseus_PK12187	Dendrobium_aduncum_FJ216483
Bletilla_striata_KFBG2048	Cleisostoma_simondii_var_guangdongense_KJ733564	Cymbidium_sinense_SG1213	Dendrobium_lindleyi_EF590688
Bletilla_striata_KP866820	Cymbidium_aloifolium_HM137055	Eulophia_flava_SG1159	Dendrobium_lindleyi_GQ248286
Bletilla_striata_KP866821	Cymbidium_ensifolium_HM137050	Liparis_nervosa_JF437614	Dendrobium_spatella_KF177550
Bletilla_striata_KP866822	Cymbidium_lancifolium_HM137058	Liparis_viridiflora_SG1338	Liparis_nervosa_KF262204
Bletilla_striata_KP866823	Cymbidium_sinense_HM137056	Peristylus_calcaratus_MF945368	Neuwiedia_zollingeri_var_singapureana_SG1340
Bletilla_striata_KP866824	Goodyera_seikomontana_KT385644	Spathoglottis_pubescens_MG869080	Platanthera_minor_MF944783
Bletilla_striata_KP866825	Goodyera_seikomontana_KT385645	Spiranthes_sinensis_var_amoena_AB187149
Bletilla_striata_KP866826	Goodyera_seikoomontana_SG1254	Spiranthes_sinensis_var_amoena_AB187150
Bletilla_striata_KP866827	Lecanorchis_nigricans_SG1279	Thrixspermum_centipeda_PK12131
Bletilla_striata_KP866828	Neuwiedia_zollingeri_var_singapureana_PK12124
Bletilla_striata_KT119555	Pachystoma_pubescens_FR832802
Bletilla_striata_KT338650	Paphiopedilum_purpuratum_PK12082A
Bletilla_striata_KY966421	Paphiopedilum_purpuratum_PK12083
Bulbophyllum_ambrosia_KY966423	Phaius_tancarvilleae_JN004564
Bulbophyllum_delitescens_KY966442	Porpax_pusilla_PK12125
Bulbophyllum_levinei_JN619409	Spiranthes_sinensis_MF786821
Bulbophyllum_odoratissimum_FJ428222	Zeuxine_boninensis_d16
Bulbophyllum_odoratissimum_FJ428223	Zeuxine_boninensis_Z3
Bulbophyllum_odoratissimum_KP265007
Crepidium_purpureum_PK12185
Cymbidium_aloifolium_AF470526
Cymbidium_aloifolium_AJ300269
Cymbidium_ensifolium_AJ300273
Cymbidium_ensifolium_FJ899748
Cymbidium_ensifolium_HQ263134
Cymbidium_ensifolium_JX399078
Cymbidium_kanran_AJ300279
Cymbidium_kanran_AJ300280
Cymbidium_kanran_AJ300281
Cymbidium_kanran_AJ300282
Cymbidium_kanran_HQ263140
Cymbidium_lancifolium_AF470509
Cymbidium_lancifolium_AJ300285
Cymbidium_lancifolium_FJ899751
Cymbidium_sinense_AF470517
Cymbidium_sinense_AJ300272
Cymbidium_sinense_HQ263144
Dendrobium_aduncum_HQ114249
Dendrobium_linawianum_AF401487
Dendrobium_loddigesii_KC346890
Didymoplexiella_siamensis_SG1243
Diploprora_championii_PK12029
Eulophia_graminea_AF284727
Gastrochilus_japonicus_KF545875
Gastrochilus_japonicus_KJ733418
Geodorum_densiflorum_AF284726
Habenaria_leptoloba_PK12183
Habenaria_rhodocheila_MF944315
Habenaria_rodeiensis_HM777577
Hetaeria_youngsayei_KT344095
Lecanorchis_nigricans_FJ425829
Liparis_odorata_KJ021033
Liparis_viridiflora_AY907107
Paphiopedilum_purpuratum_GU993850
Phaius_tancarvilleae_JN114673
Platanthera_mandarinorum_JN696464
Platanthera_mandarinorum_subsp_mandarinorum_KT338772
Robiquetia_succisa_PK12157
Tropidia_nipponica_var_hachijoensis_MH596706
Zeuxine_gracilis_KC191732

## Sheet: Genus, tribe, subfamily
Genus	No. of species	Tribe	Subfamily
Arundina	1	Arethuseae	Epidendroideae
Bletilla	1	Arethuseae	Epidendroideae
Coelogyne	3	Arethuseae	Epidendroideae
Dendrolirium	1	Arethuseae	Epidendroideae
Acanthophippium	1	Collabieae	Epidendroideae
Ania	2	Collabieae	Epidendroideae
Calanthe	5	Collabieae	Epidendroideae
Cephalantheropsis	1	Collabieae	Epidendroideae
Chrysoglossum	1	Collabieae	Epidendroideae
Collabium	1	Collabieae	Epidendroideae
Nephelaphyllum	1	Collabieae	Epidendroideae
Pachystoma	1	Collabieae	Epidendroideae
Phaius	2	Collabieae	Epidendroideae
Spathoglottis	1	Collabieae	Epidendroideae
Tainia	2	Collabieae	Epidendroideae
Cymbidium	5	Cymbidieae	Epidendroideae
Eulophia	4	Cymbidieae	Epidendroideae
Cryptostylis	1	Diurideae	Epidendroideae
Didymoplexiella	1	Gastrodieae	Epidendroideae
Gastrodia	1	Gastrodieae	Epidendroideae
Bulbophyllum	11	Malaxideae	Epidendroideae
Crepidium	3	Malaxideae	Epidendroideae
Dendrobium	8	Malaxideae	Epidendroideae
Dienia	1	Malaxideae	Epidendroideae
Liparis	8	Malaxideae	Epidendroideae
Aphyllorchis	1	Neottieae	Epidendroideae
Epipogium	1	Nervilieae	Epidendroideae
Nervilia	1	Nervilieae	Epidendroideae
Appendicula	1	Podochileae	Epidendroideae
Cheirostylis	5	Podochileae	Epidendroideae
Cryptochilus	1	Podochileae	Epidendroideae
Eria	2	Podochileae	Epidendroideae
Porpax	1	Podochileae	Epidendroideae
Thelasis	1	Podochileae	Epidendroideae
Tropidia	2	Tropidieae	Epidendroideae
Acampe	1	Vandeae	Epidendroideae
Cleisostoma	4	Vandeae	Epidendroideae
Diploprora	1	Vandeae	Epidendroideae
Gastrochilus	2	Vandeae	Epidendroideae
Renanthera	1	Vandeae	Epidendroideae
Robiquetia	1	Vandeae	Epidendroideae
Thrixspermum	1	Vandeae	Epidendroideae
Anoectochilus	2	Cranichideae	Orchidoideae
Erythrodes	1	Cranichideae	Orchidoideae
Goodyera	5	Cranichideae	Orchidoideae
Ludisia	1	Cranichideae	Orchidoideae
Rhomboda	1	Cranichideae	Orchidoideae
Spiranthes	2	Cranichideae	Orchidoideae
Vrydagzynea	1	Cranichideae	Orchidoideae
Zeuxine	4	Cranichideae	Orchidoideae
Brachycorythis	1	Orchideae	Orchidoideae
Disperis	1	Orchideae	Orchidoideae
Habenaria	7	Orchideae	Orchidoideae
Hetaeria	1	Orchideae	Orchidoideae
Pecteilis	1	Orchideae	Orchidoideae
Peristylus	7	Orchideae	Orchidoideae
Platanthera	2	Orchideae	Orchidoideae
Lecanorchis	1	Vanilleae	Vanilloideae
Vanilla	1	Vanilleae	Vanilloideae
Paphiopedilum	1		Cypripedioideae
Apostasia	1		Apostasioideae
Neuwiedia	1		Apostasioideae

## Sheet: ED, Red List & EDGE2
Species	ED	HK Red List	median_hk_EDGE2	quantile.25_hk_EDGE2	quantile.75_hk_EDGE2	China Red List	median_China_EDGE2	quantile.25_China_EDGE2	quantile.75_China_EDGE2
Acampe praemorsa var. longepedunculata	28.6208	LC	1.5807	0.982758	2.08323	LC	1.53362	0.845271	2.00354
Acanthophippium gougahense	59.3656	CR	52.9486	45.2133	55.2193	EN	26.7113	22.0255	31.8704
Ania hongkongensis	45.2059	LC	2.77835	1.69954	3.74068	VU	10.6519	9.0172	12.6628
Ania ruybarrettoi	45.2059	CR	38.9501	33.2764	40.308	EN	20.2962	17.08	24.0821
Anoectochilus formosanus	6.80992	NE	1.89547	0.642114	4.05452	LC	0.297742	0.166879	0.414583
Anoectochilus roxburghii	6.80992	EN	2.06473	1.21402	3.59343	EN	0.884699	0.732696	1.06316
Aphyllorchis montana	61.3108	EN	20.2375	16.8502	24.3577	LC	2.41538	1.46168	3.15762
Apostasia nipponica	73.1232	CR	67.713	57.6552	72.6483	EN	35.9548	30.0676	42.7365
Appendicula cornuta	51.7786	LC	3.00431	1.74017	3.90099	LC	2.98032	1.81664	3.92556
Arundina graminifolia	61.376	LC	3.69486	2.23694	4.9128	LC	3.73527	2.3266	4.7283
Bletilla striata	61.376	RE	55.0828	46.7111	56.8034	EN	28.0316	23.1022	33.8617
Brachycorythis galeandra	55.8609	EN	24.1427	20.1354	28.3752	NT	5.80089	5.07652	6.73971
Bulbophyllum affine	43.7211	CR	28.5213	24.437	29.6594	LC	1.71789	0.944416	2.30364
Bulbophyllum ambrosia	21.8497	NT	2.29731	2.01535	2.64436	LC	1.05683	0.636645	1.3453
Bulbophyllum bicolor	26.4525	CR	22.5075	19.4964	23.6063	CR	20.7434	17.7383	21.4001
Bulbophyllum delitescens	33.7261	CR	23.0138	19.7967	23.9349	VU	5.65674	4.76441	6.96757
Bulbophyllum kwangtungense	12.1018	CR	9.72342	8.78679	10.7074	LC	0.482285	0.279755	0.626754
Bulbophyllum odoratissimum	18.0506	VU	4.08487	3.41401	4.66978	LC	0.830085	0.477864	1.13696
Bulbophyllum pectenveneris	22.1038	CR	19.5211	16.9409	20.4283	LC	1.08653	0.651827	1.4302
Bulbophyllum scabratum	21.8497	CR	16.2014	13.9564	16.9642	LC	1.01009	0.572433	1.3126
Bulbophyllum stenobulbon	12.1018	EN	7.0336	5.91982	8.31882	VU	1.60277	1.35161	1.86172
Bulbophyllum tigridum	22.1038	CR	19.4879	16.5404	20.434	DD	5.91787	2.2179	11.9982
Bulbophyllum tseanum	26.4525	CR	22.5689	19.744	23.5048	EN	11.1332	9.52365	13.6013
Calanthe x dominyi	23.7973	NE	7.69355	2.54699	16.309	NE	4.52868	1.38483	9.53829
Calanthe graciliflora	34.6527	CR	23.5948	21.4527	25.7876	NT	2.75668	2.41542	3.21779
Calanthe masuca	23.7973	EN	9.75504	7.59384	13.5069	LC	0.749115	0.387695	1.02969
Calanthe speciosa	34.3798	NT	3.29798	2.88936	3.7695	LC	1.62732	1.01371	2.17245
Calanthe triplicata	23.7973	CR	15.219	13.1673	19.4256	LC	0.818761	0.490906	1.04097
Cephalantheropsis obcordata	34.3798	LC	1.69548	1.01592	2.21335	NT	3.2672	2.83789	3.75615
Cheirostylis clibborndyeri	3.09037	LC	0.170002	0.105292	0.221591	NT	0.560354	0.481123	0.643765
Cheirostylis jamesleungii	5.81545	CR	3.83731	3.28072	4.01405	CR	4.00207	3.35703	4.09586
Cheirostylis monteiroi	3.09037	EN	0.315235	0.262119	0.388759	CR	0.847295	0.771544	0.936065
Cheirostylis pusilla	10.2749	VU	1.26179	1.07244	1.48358	NT	0.635671	0.555119	0.739038
Cheirostylis yunnanensis	7.65649	VU	1.22422	1.0396	1.45245	LC	0.307446	0.186117	0.407009
Chrysoglossum assamicum	42.4396	CR	38.8554	33.1934	40.1304	VU	9.28781	7.86592	10.9374
Cleisostoma paniculatum	24.7897	RE	20.4412	17.6259	21.4851	LC	1.33273	0.877971	1.71015
Cleisostoma rostratum	23.1373	LC	1.2243	0.687009	1.63866	LC	1.27659	0.720622	1.62199
Cleisostoma simondii	11.2335	LC	1.24084	0.739533	1.63665	NT	0.652619	0.56669	0.773517
Cleisostoma simondii var. guangdongense	11.2335	CR	2.56049	2.09317	3.05127	VU	0.853439	0.720572	1.01688
Cleisostoma williamsonii	20.8537	RE	16.9395	14.0787	17.2822	LC	1.07682	0.672578	1.36265
Coelogyne cantonensis	39.2004	CR	27.9215	23.8599	29.0656	LC	1.7401	1.0823	2.29569
Coelogyne chinensis	49.583	LC	2.10946	1.34809	2.72443	LC	2.0009	1.21407	2.54702
Coelogyne fimbriata	25.1228	LC	1.8213	1.00935	2.41912	LC	1.68079	0.968124	2.18847
Coelogyne fimbriata var. leungiana	25.1228	CR	11.353	9.95662	12.3513	CR	11.4191	10.0885	12.1814
Collabium chinense	42.4396	DD	13.7193	5.43904	30.3405	LC	2.36187	1.49038	2.99452
Crepidium allanii	14.4838	VU	2.95128	2.4524	3.49986	NE	4.04498	1.3576	8.79444
Crepidium cordilabium	12.6937	VU	2.11446	1.74774	2.45837	NE	2.4848	0.989998	5.9046
Crepidium purpureum	14.4838	VU	2.99498	2.47284	3.48733	LC	0.739174	0.442642	0.962106
Cryptochilus roseus	37.2541	LC	1.54475	0.925013	2.00696	EN	14.3813	12.1685	17.2061
Cryptostylis arachnites	74.4863	EN	33.3257	27.7485	40.6154	LC	4.32203	2.64118	5.5365
Cymbidium aloifolium	29.9275	RE	20.3565	18.1463	21.4673	NT	2.17831	1.92792	2.54342
Cymbidium ensifolium	13.197	VU	5.6786	4.5814	6.75412	VU	1.65685	1.38771	1.97347
Cymbidium kanran	41.7084	CR	29.6633	25.3522	30.613	VU	6.76676	5.6581	8.06482
Cymbidium lancifolium	21.9129	CR	16.633	14.7754	17.8403	LC	0.855879	0.475599	1.13178
Cymbidium sinense	13.197	EN	6.75128	5.46718	8.07309	VU	1.6225	1.38634	1.93192
Dendrobium aduncum	25.1784	DD	12.1685	4.82651	24.5455	VU	5.05719	4.30602	6.10766
Dendrobium anosmum	25.6804	RE	27.7629	24.8514	30.7994	NE	7.02115	2.09938	14.5087
Dendrobium cf. mimicum	53.5708	NE	17.0741	6.06394	33.9986	LC	2.98748	1.81393	3.81639
Dendrobium crumenatum	23.8864	RE	21.5926	19.2388	24.6198	VU	3.7256	3.12746	4.45044
Dendrobium linawianum	25.1784	CR	20.8234	16.8884	27.7427	EN	8.79236	7.48562	10.3631
Dendrobium lindleyi	37.0159	RE	32.0781	28.51	34.1729	LC	1.81164	1.12955	2.42819
Dendrobium loddigesii	25.6804	CR	27.7865	24.5217	30.7454	VU	4.95293	4.1513	5.96638
Dendrobium spatella	23.8864	EN	17.0528	14.3918	20.0631	VU	3.77645	3.14647	4.44
Dendrolirium lasiopetalum	37.2541	NT	2.95411	2.60011	3.43294	VU	8.86886	7.43205	10.4127
Didymoplexiella siamensis	49.8533	CR	38.9767	32.898	39.5403	EN	18.587	15.594	22.3901
Dienia ophrydis	12.6937	LC	0.572494	0.354669	0.745803	LC	0.63076	0.388122	0.790222
Diploprora championii	25.74	LC	1.42732	0.765808	1.84518	LC	1.32235	0.776015	1.83777
Disperis neilgherrensis	74.4995	DD	24.3627	8.38518	51.0974	NT	8.11607	7.23909	9.50564
Epipogium roseum	49.8533	VU	10.3097	8.84114	12.1884	LC	2.33209	1.4689	3.07268
Eria scabrilinguis	55.7752	LC	3.30432	1.92471	4.25576	LC	3.18383	2.05785	4.26012
Erythrodes blumei	17.3469	VU	1.86019	1.56215	2.18629	LC	0.505074	0.303133	0.626309
Eulophia flava	21.7284	CR	13.2256	11.55	14.0892	VU	2.73125	2.34225	3.25686
Eulophia graminea	33.0205	NT	3.13065	2.7367	3.61424	LC	1.36623	0.805072	1.85572
Eulophia picta	41.5917	LC	1.70213	1.08028	2.2588	LC	1.72119	1.02825	2.2347
Eulophia zollingeri	21.7284	VU	5.73841	4.90743	6.90092	LC	0.899996	0.590463	1.11218
Gastrochilus japonicus	22.2446	RE	22.7334	19.8587	24.4599	VU	4.85558	4.07257	5.77948
Gastrochilus kadooriei	22.2446	CR	22.7129	19.8907	24.6082	EN	8.52151	7.25064	10.3661
Gastrodia peichatieniana	49.8533	VU	10.3315	8.63831	12.4223	LC	2.21232	1.33046	2.958
Goodyera foliosa	9.7023	LC	0.678734	0.435894	0.876686	LC	0.163983	0.105693	0.219263
Goodyera procera	19.4046	LC	0.745865	0.471671	0.921307	LC	0.737859	0.434011	0.95007
Goodyera pusilla	9.7023	CR	0.678734	0.435894	0.876686	VU	0.163983	0.105693	0.219263
Goodyera seikoomontana	11.7984	VU	1.5745	1.31777	1.85766	VU	1.6911	1.42921	2.00434
Goodyera viridiflora	11.7984	LC	0.409211	0.250197	0.546286	NE	2.19851	0.722074	4.63351
Habenaria ciliolaris	29.2546	RE	20.8944	17.623	21.3858	LC	1.32682	0.750792	1.73415
Habenaria dentata	18.3606	VU	3.46264	2.9427	4.10448	LC	0.812283	0.515304	1.02269
Habenaria leptoloba	48.8325	NT	5.02257	4.38137	5.76985	VU	9.89044	8.51437	11.801
Habenaria linguella	18.3606	VU	3.56928	2.91747	4.25557	NT	1.47335	1.3169	1.68595
Habenaria reniformis	22.0027	EN	9.88833	8.0831	11.592	LC	1.1525	0.659145	1.49433
Habenaria rhodocheila	37.2828	EN	12.6627	10.4726	15.2206	LC	1.54397	0.94248	2.00177
Hetaeria youngsayei	15.3489	CR	11.026	9.44614	11.2871	DD	3.72197	1.22582	7.43008
Lecanorchis nigricans	76.401	EN	41.149	33.9159	49.5459	NT	9.0217	7.8497	10.5573
Liparis bootanensis	21.0289	LC	0.586034	0.339386	0.756846	LC	0.557728	0.333172	0.739654
Liparis ferruginea	22.112	EN	8.66529	7.05659	10.1268	LC	0.535973	0.303075	0.687802
Liparis gigantea	14.8296	EN	4.41196	3.70739	5.3069	VU	2.3635	1.97502	2.74648
Liparis nervosa	14.8296	LC	0.713817	0.448958	0.941609	NT	1.26087	1.10041	1.48165
Liparis odorata	22.112	CR	12.1798	11.0757	13.3156	LC	0.513733	0.33118	0.685414
Liparis sootenzanensis	26.474	VU	4.04704	3.34544	4.79324	NE	5.47736	2.04204	12.3157
Liparis stricklandiana	21.0289	LC	0.594573	0.379424	0.747116	LC	0.572634	0.329689	0.749882
Liparis viridiflora	32.9204	LC	0.739402	0.449575	0.948418	LC	0.751007	0.447244	0.952442
Ludisia discolor	12.214	VU	2.38464	1.98505	2.83158	LC	0.581188	0.333611	0.75043
Nephelaphyllum tenuiflorum	38.1243	VU	10.3954	8.67857	12.1144	VU	8.81105	7.48761	10.3456
Nervilia plicata	78.2587	CR	72.2575	61.2102	73.857	VU	17.6724	14.8333	21.1768
Neuwiedia zollingeri var. singapureana	73.1232	EN	43.0431	35.5031	51.0741	EN	35.6379	30.1422	43.1262
Pachystoma pubescens	49.8737	VU	10.5755	8.75602	12.541	LC	2.71706	1.52011	3.52293
Paphiopedilum purpuratum	88.405	EN	43.6892	35.9774	50.9726	EN	42.0966	34.8518	50.609
Pecteilis susannae	22.0027	EN	9.9521	8.2621	11.6837	LC	1.21305	0.739075	1.56438
Peristylus calcaratus	23.2625	CR	18.9036	16.6008	20.2821	LC	0.940757	0.565145	1.18366
Peristylus densus	23.2625	CR	19.0192	16.5526	20.2386	LC	0.916897	0.531821	1.18955
Peristylus goodyeroides	43.4541	RE	30.6109	25.6636	30.8531	LC	1.82632	1.14305	2.43065
Peristylus intrudens	17.5753	VU	3.04924	2.56256	3.60659	NT	1.36028	1.17133	1.55805
Peristylus lacertifer	17.5753	VU	3.07422	2.56525	3.64039	LC	0.676606	0.385721	0.901127
Persitylus tentaculatus	24.5338	LC	1.15508	0.695256	1.50062	LC	1.04373	0.587858	1.33615
Phaius tankervilleae	22.111	VU	8.47874	7.19558	10.0466	LC	1.22091	0.816011	1.61941
Phaius wallichii	22.111	RE	9.61538	8.42765	11.1412	EN	1.89531	1.50107	2.35405
Platanthera mandarinorum	38.2818	RE	23.5098	19.802	24.3365	LC	1.30682	0.772447	1.76321
Platanthera minor	38.2818	NT	5.74817	5.128	6.72879	LC	1.22655	0.77158	1.71406
Porpax pusilla	54.2003	LC	3.13295	1.84923	4.12437	VU	12.7085	10.7619	15.1965
Renanthera coccinea	38.1268	RE	28.3744	24.6852	29.7689	EN	14.238	11.8854	17.1371
Rhomboda abbreviata	14.8783	NT	1.25707	1.10852	1.46974	LC	0.665648	0.423232	0.847099
Robiquetia succisa	23.1373	LC	1.2693	0.744041	1.62414	LC	1.24937	0.740727	1.63058
Spathoglottis pubescens	49.8737	LC	2.95921	1.74155	3.6968	LC	2.74609	1.53122	3.52349
Spiranthes x hongkongensis	35.2933	LC	0.279563	0.151057	0.424438	NE	2.00593	0.630364	4.0543
Spiranthes sinensis	35.2933	LC	0.286482	0.155847	0.439467	LC	1.17947	0.482392	2.63715
Tainia cordifolia	38.1243	RE	35.8381	30.4727	36.629	EN	16.986	14.1789	20.2497
Tainia dunnii	41.6256	CR	37.2424	32.5339	38.6578	NT	4.57936	4.01295	5.32778
Thelasis pygmaea	57.9532	DD	16.5159	5.78037	38.1667	LC	3.20223	1.99715	4.2543
Thrixspermum centipeda	46.4817	VU	8.10706	6.84895	9.57045	LC	1.97495	1.13536	2.61544
Tropidia curculigoides	60.7896	VU	12.7518	10.7215	15.1949	LC	2.96639	1.62746	3.87282
Tropidia nipponica	60.7896	VU	12.8519	10.7622	15.3645	LC	2.9547	1.66875	3.8859
Vanilla shenzhenica	76.401	CR	72.4375	61.9339	75.4456	DD	26.2063	8.99998	49.7993
Vrydagzynea nuda	19.2573	LC	0.736272	0.456226	0.918229	LC	0.689887	0.36221	0.928159
Zeuxine boninensis	10.1058	RE	5.46806	4.76605	5.69505	NE	2.06801	0.743876	4.25511
Zeuxine gracilis	10.1058	LC	0.610638	0.361468	0.784509	LC	0.436806	0.269951	0.598332
Zeuxine strateumatica	14.8128	NT	1.24645	1.0897	1.44888	LC	0.624209	0.380389	0.81325

## Sheet: Spersman's rank for traits
	China Red List	Hong Kong Red List	Habit_EP1_TE2	Habitat_GE1_SP2	Mating system	Trade
	NE=-	NE=-	EP=1	GE=1	No data avaliable(NA)=-	No known trade=-
	DD=-	DD=-	TE=2	SP=2	Selfing=1	ornamental trade=1
	LC=1	LC=1			Outcrossing=2	Medicinal trade=2
	NT=2	NT=2				Both ornamental and medicinal trade=3
	VU=3	VU=3
	EN=4	EN=4
	CR=5	CR=5
		RE=6
Taxon	China Red List	Hong Kong Red List	Habit_EP1_TE2	Habitat_GE1_SP2	Mating system	Trade
Acampe praemorsa var. longepedunculata	1	1	1	1	1	1
Acanthophippium gougahense	4	5	2	2	2	-		Trait	HK Red List		China Red List
Ania hongkongensis	3	1	2	1	-	-			rs	P	rs	P
Ania ruybarrettoi	4	5	2	2	2	-		Habit	-0.0414682	1.20633e-23	-0.0180999	0.002849
Anoectochilus formosanus	1	-	2	2	-	2		Habitat	0.528906	4.01921e-23	0.152689	0.00624694
Anoectochilus roxburghii	4	4	2	2	1	3		Mating system	0.369179	9.67149e-20	0.24218	0.271239
Aphyllorchis montana	1	4	2	1	1	-		Trade	0.119497	3.52006e-33	0.00929549	2.95618e-13
Apostasia nipponica	4	5	2	2	-	-
Appendicula cornuta	1	1	1	1	-	-
Arundina graminifolia	1	1	2	1	2	-
Bletilla striata	4	6	2	2	2	3
Brachycorythis galeandra	2	4	2	2	-	-
Bulbophyllum affine	1	5	1	1	2	1
Bulbophyllum ambrosia	1	2	1	1	2	1
Bulbophyllum bicolor	5	5	1	2	2	1
Bulbophyllum delitescens	3	5	1	2	2	1
Bulbophyllum kwangtungense	1	5	1	2	2	1
Bulbophyllum odoratissimum	1	3	1	1	2	1
Bulbophyllum pectenveneris	1	5	1	2	2	-
Bulbophyllum scabratum	1	5	1	2	2	-
Bulbophyllum stenobulbon	3	4	1	1	2	1
Bulbophyllum tigridum	-	5	1	2	2	1
Bulbophyllum tseanum	4	5	1	2	2	-
Calanthe x dominyi	-	-	2	2	-	-
Calanthe graciliflora	2	5	2	2	2	-
Calanthe masuca	1	4	2	1	2	-
Calanthe speciosa	1	2	2	1	2	-
Calanthe triplicata	1	5	2	2	2	1
Cephalantheropsis obcordata	2	1	2	2	2	-
Cheirostylis clibborndyeri	2	1	1	2	1	-
Cheirostylis jamesleungii	5	5	1	2	-	-
Cheirostylis monteiroi	5	4	1	2	-	-
Cheirostylis pusilla	2	3	1	2	-	-
Cheirostylis yunnanensis	1	3	1	2	1	-
Chrysoglossum assamicum	3	5	2	2	2	-
Cleisostoma paniculatum	1	6	1	2	-	1
Cleisostoma rostratum	1	1	1	2	2	1
Cleisostoma simondii	2	1	1	1	2	1
Cleisostoma simondii var. guangdongense	3	5	1	2	2	-
Cleisostoma williamsonii	1	6	1	2	-	1
Coelogyne cantonensis	1	5	1	1	2	1
Coelogyne chinensis	1	1	1	1	2	3
Coelogyne fimbriata	1	1	1	1	2	1
Coelogyne fimbriata var. leungiana	5	5	1	2	2	-
Collabium chinense	1	-	2	2	-	1
Crepidium allanii	-	3	2	2	2	-
Crepidium cordilabium	-	3	2	2	-	-
Crepidium purpureum	1	3	2	1	2	1
Cryptochilus roseus	4	1	1	1	2	1
Cryptostylis arachnites	1	4	2	1	2	-
Cymbidium aloifolium	2	6	1	2	2	1
Cymbidium ensifolium	3	3	2	1	2	1
Cymbidium kanran	3	5	2	2	2	1
Cymbidium lancifolium	1	5	2	2	2	1
Cymbidium sinense	3	4	2	1	2	1
Dendrobium aduncum	3	-	1	2	2	3
Dendrobium anosmum	-	6	1	2	2	1
Dendrobium cf. mimicum	1	-	1	2	-	-
Dendrobium crumenatum	3	6	1	2	2	1
Dendrobium linawianum	4	5	1	2	2	3
Dendrobium lindleyi	1	6	1	2	2	1
Dendrobium loddigesii	3	5	1	1	2	3
Dendrobium spatella	3	4	1	2	2	-
Dendrolirium lasiopetalum	3	2	1	1	2	1
Didymoplexiella siamensis	4	5	2	2	2	-
Dienia ophrydis	1	1	2	1	-	1
Diploprora championii	1	1	1	1	-	-
Disperis neilgherrensis	2	-	2	2	-	-
Epipogium roseum	1	3	2	2	1	-
Eria gagnepainii	1	6	1	2	-	-
Eria scabrilinguis	1	1	1	1	-	1
Erythrodes blumei	1	3	2	1	-	-
Eulophia flava	3	5	2	2	2	-
Eulophia graminea	1	2	2	2	-	-
Eulophia picta	1	1	2	1	1	1
Eulophia zollingeri	1	3	2	2	-	-
Gastrochilus japonicus	3	6	1	2	-	-
Gastrochilus kadooriei	4	5	1	2	2	1
Gastrodia peichatieniana	1	3	2	2	1	-
Goodyera foliosa	1	1	2	2	-	-
Goodyera procera	1	1	2	1	-	-
Goodyera pusilla	3	5	2	1	-	-
Goodyera seikoomontana	3	3	2	1	-	-
Goodyera viridiflora	-	1	2	1	-	-
Habenaria ciliolaris	1	6	2	2	-	-
Habenaria coultousii	5	5	2	2	-	-
Habenaria dentata	1	3	2	1	-	-
Habenaria leptoloba	3	2	2	1	-	-
Habenaria linguella	2	3	2	2	-	-
Habenaria reniformis	1	4	2	2	-	-
Habenaria rhodocheila	1	4	1	2	2	-
Hetaeria youngsayei	-	5	2	2	-	-
Lecanorchis nigricans	2	4	2	2	-	-
Liparis bootanensis	1	1	1	2	-	-
Liparis ferruginea	1	4	2	2	-	-
Liparis gigantea	3	4	2	2	-	-
Liparis nervosa	2	1	2	1	-	1
Liparis odorata	1	5	2	2	-	-
Liparis sootenzanensis	-	3	2	1	-	-
Liparis stricklandiana	1	1	1	1	2	-
Liparis viridiflora	1	1	1	1	2	1
Ludisia discolor	1	3	1	2	2	3
Nephelaphyllum tenuiflorum	3	3	2	1	-	1
Nervilia plicata	3	5	2	2	2	2
Neuwiedia zollingeri var. singapureana	4	4	2	1	-	-
Pachystoma pubescens	1	3	2	2	2	-
Paphiopedilum purpuratum	4	4	2	1	2	1
Pecteilis susannae	1	4	2	2	2	-
Peristylus calcaratus	1	5	2	2	-	-
Peristylus densus	1	5	2	2	-	-
Peristylus goodyeroides	1	6	2	2	-	-
Peristylus gracilis	4	5	2	2	-	-
Peristylus intrudens	2	3	2	2	-	-
Peristylus lacertifer	1	3	2	2	-	-
Persitylus tentaculatus	1	1	2	2	-	-
Phaius tankervilleae	1	3	2	1	2	1
Phaius wallichii	4	6	2	2	2	-
Platanthera mandarinorum	1	6	2	2	-	-
Platanthera minor	1	2	2	2	-	-
Porpax pusilla	3	1	1	1	-	1
Renanthera coccinea	4	6	1	2	2	1
Rhomboda abbreviata	1	2	2	2	-	-
Robiquetia succisa	1	1	1	1	-	-
Spathoglottis pubescens	1	1	2	1	-	1
Spiranthes x hongkongensis	-	1	2	2	-	-
Spiranthes sinensis	1	1	2	2	-	-
Tainia cordifolia	4	6	2	2	-	-
Tainia dunnii	2	5	2	2	-	-
Thelasis pygmaea	1	-	1	2	-	1
Thrixspermum centipeda	1	3	1	1	2	-
Tropidia curculigoides	1	3	2	2	-	-
Tropidia nipponica	1	3	2	2	-	-
Vanilla shenzhenica	-	5	1	2	2	-
Vrydagzynea nuda	1	1	2	1	1	-
Zeuxine boninensis	-	6	2	2	-	-
Zeuxine gracilis	1	1	2	1	1	-
Zeuxine membrancea	-	6	2	2	-	-
Zeuxine strateumatica	1	2	2	2	-	-
